# Supplementary material for: The Arabidopsis USL1 controls multiple aspects of development by affecting late endosome morphology
Source: New Phytol. 2018 Jun 13;219(4):1388–405. doi: 10.1111/nph.15249 (PMC6099276; doi:10.1111/nph.15249)
Supplement: Supplementary file 2 — Notes S1 The genes upregulated in the Arabidopsis mutant usl1‐2. Notes S2 The genes downregulated in the Arabidopsis mutant usl1‐2. Notes S3 The gene ontology (GO) enrichment analysis of upregulated genes in the Arabidopsis mutant usl1‐2. Notes S4 The gene ontology (GO) enrichment analysis of downregulated genes in the Arabidopsis mutant usl1‐2. [file NPH-219-1388-s002.xlsx]

## Sheet: Sheet1
New Phytologist Supporting Information Notes S1–S4
Article title: The Arabidopsis USL1 controls multiple aspects of development by affecting late endosome morphology
Authors: Rongrong Yuan, Jingqiu Lan, Yuxing Fang, Hao Yu, Jinzhe Zhang, Jiaying Huang and Genji Qin
Article acceptance date: 21 April 2018

## Sheet: Notes S1
Notes S1 The genes up-regulated in usl1-2.
Gene_ID	WT_FPKM	usl1-2_FPKM	Log2(fold change)	P_Value	Gene Model Description
AT5G52300	0.143445	26.2384	7.51504	5e-05	Encodes a protein that is induced in expression in response to water deprivation such as cold, high-salt, and desiccation. The response appears to be via abscisic acid. The promoter region contains two ABA-responsive elements (ABREs) that are required for the dehydration-responsive expression of rd29B as cis-acting elements. Protein is a member of a gene family with other members found plants, an…
AT2G36640	0.0533393	4.39307	6.36389	0.044	Encodes putative phosphotyrosine protein belonging to late embryogenesis abundant (LEA) protein in group 3 that might be involved in maturation and desiccation tolerance of seeds. RFLP and CAPS mapping place it on chromosome 4 but the nucleotide sequence maps it to chromosome 2.
AT5G06760	0.788231	56.0387	6.15166	5e-05	Encodes LEA4-5, a member of the Late Embryogenesis Abundant (LEA) proteins which typically accumulate in response to low water availability conditions imposed during development or by the environment. Most of the diverse set of LEA proteins can be grouped according to properties such as high hydrophilicity and high content of glycine or other small amino acids in what has been termed hydrophilins…
AT3G13784	0.057132	3.85541	6.07644	0.044	cell wall invertase 5;(source:Araport11)
AT2G37870	1.37051	66.9826	5.611	5e-05	Bifunctional inhibitor/lipid-transfer protein/seed storage 2S albumin superfamily protein;(source:Araport11)
AT2G47770	0.352036	14.5973	5.37383	5e-05	Encodes a membrane-bound protein designated AtTSPO (Arabidopsis thaliana TSPO-related). AtTSPO is related to the bacterial outer membrane tryptophan-rich sensory protein (TspO) and the mammalian mitochondrial 18 kDa Translocator Protein (18 kDa TSPO), members of the TspO/MBR domain-containing membrane proteins. Mainly detected in dry seeds, but can be induced in vegetative tissues by osmotic or s…
AT3G17520	0.152796	6.09456	5.31784	5e-05	Late embryogenesis abundant protein (LEA) family protein;(source:Araport11)
AT3G62990	0.158883	5.50759	5.11538	0.017	myelin transcription factor-like protein;(source:Araport11)
AT3G21720	2.34084	65.2168	4.80015	5e-05	Encodes a glyoxylate cycle enzyme isocitrate lyase (ICL).
AT5G24080	0.177761	4.87382	4.77704	5e-05	Protein kinase superfamily protein;(source:Araport11)
AT5G40010	0.80865	21.7682	4.75056	5e-05	Encodes a mitochondrial ATPase involved in seed and silique development.
AT3G56275	1.42245	36.534	4.68279	5e-05	pseudogene of expressed protein;(source:Araport11)
AT5G05390	0.0837209	2.15007	4.68265	0.0026	putative laccase, a member of laccase family of genes (17 members in Arabidopsis).
AT1G07430	0.134393	3.4126	4.66634	5e-05	Encodes a member of the group A protein phosphatase 2C (PP2C) family that is responsible for negatively regulating seed dormancy.
AT5G50360	0.0785637	1.91464	4.60707	0.02145	von willebrand factor A domain protein;(source:Araport11)
AT3G08860	0.633815	14.0607	4.47146	5e-05	Encodes a protein that is predicted to have beta-alanine aminotransferase activity.
AT2G34610	1.12487	21.3714	4.24785	5e-05	cotton fiber protein;(source:Araport11)
AT2G19900	0.377708	7.01217	4.21452	5e-05	The malic enzyme (EC 1.1.1.40) encoded by AtNADP-ME1 is expressed in response to developmental and cell-specific signals. The enzyme is active in vitro and appears to function as a homohexamer or homooctamer. It is believed to be a cytosolic protein.
AT3G13130	0.195262	3.62359	4.21394	0.0026	transmembrane protein;(source:Araport11)
AT3G50980	0.156419	2.81667	4.1705	0.044	dehydrin xero 1;(source:Araport11)
AT5G09520	1.53874	27.4883	4.159	5e-05	hydroxyproline-rich glycoprotein family protein;(source:Araport11)
AT1G52690	0.598829	10.5434	4.13805	5e-05	Late embryogenesis abundant protein (LEA) family protein;(source:Araport11)
AT5G13170	4.17534	69.5435	4.05795	5e-05	Encodes a member of the SWEET sucrose efflux transporter family proteins.
AT5G43840	0.434881	7.14388	4.03802	5e-05	member of Heat Stress Transcription Factor (Hsf) family
AT5G15960	14.8784	244.243	4.03703	5e-05	cold and ABA inducible protein kin1, possibly functions as an anti-freeze protein. Transcript level of this gene is induced by cold, ABA, dehydration and osmoticum (mannitol). However, protein activity of GUS fused to the promoter of this gene is inhibited by cold treatment, suggesting an inhibition of the protein by increased transcript level.
AT4G21440	0.396792	6.43659	4.01984	5e-05	Encodes a MYB transcription factor involved in wounding and osmotic stress response. Member of the R2R3 factor gene family.
AT5G17810	0.538237	8.20406	3.93002	5e-05	Encodes a WUSCHEL-related homeobox gene family member with 65 amino acids in its homeodomain. Proteins in this family contain a sequence of eight residues (TLPLFPMH) downstream of the homeodomain called the WUS box. Together with WOX11, WOX12 is involved in de novo root organogenesis.
AT4G10500	0.110076	1.55658	3.82181	0.00275	2-oxoglutarate (2OG) and Fe(II)-dependent oxygenase superfamily protein;(source:Araport11)
AT2G16005	0.818995	11.5304	3.81544	5e-05	ROSY1 protein contains a MD-2-related lipid-recognition domain. It is rapidly upregulated in response to gravistimulation.
AT2G47780	0.788523	11.0784	3.81245	0.00315	Encodes a small rubber particle protein homolog. Plays dual roles as positive factors for tissue growth and development and in drought stress responses.
AT2G35300	0.494314	6.8831	3.79956	5e-05	Encodes LEA4-2/LEA18, a member of the Late Embryogenesis Abundant (LEA) proteins which typically accumulate in response to low water availability conditions imposed during development or by the environment.
AT2G42540	0.483703	6.66191	3.78374	5e-05	A cold-regulated gene whose product is targeted to the chloroplast. Cor15am protects stromal proteins from aggregation under various stress conditions. Constitutive expression increases freezing tolerance in protoplasts in vitro and chloroplasts in vivo. NMR and x-ray diffraction studies suggest that COR15a alters the intrinsic curvature of the inner membrane of chloroplast envelope. Late Embryog…
AT4G10507	0.399176	5.24216	3.71506	0.04425	other_RNA;(source:Araport11)
AT2G02120	6.45645	82.8317	3.68137	5e-05	Predicted to encode a PR (pathogenesis-related) protein. Belongs to the plant defensin (PDF) family with the following members: At1g75830/PDF1.1, At5g44420/PDF1.2a, At2g26020/PDF1.2b, At5g44430/PDF1.2c, At2g26010/PDF1.3, At1g19610/PDF1.4, At1g55010/PDF1.5, At2g02120/PDF2.1, At2g02100/PDF2.2, At2g02130/PDF2.3, At1g61070/PDF2.4, At5g63660/PDF2.5, At2g02140/PDF2.6, At5g38330/PDF3.1 and At4g30070/PDF…
AT1G60470	1.16368	14.8372	3.67245	5e-05	Predicted to encode a galactinol synthase.
AT5G59220	1.55676	19.6256	3.65612	5e-05	Encodes a member of the PP2C family (Clade A protein phosphatases type 2C). Functions as a negative regulator of osmotic stress and ABA signaling.
AT3G27250	1.29545	15.7348	3.60243	5e-05	hypothetical protein;(source:Araport11)
AT4G33550	11.5191	138.413	3.58688	5e-05	Bifunctional inhibitor/lipid-transfer protein/seed storage 2S albumin superfamily protein;(source:Araport11)
AT1G52560	0.419495	4.87284	3.53804	5e-05	HSP20-like chaperones superfamily protein;(source:Araport11)
AT4G13290	0.817026	9.36791	3.51927	5e-05	putative cytochrome P450
AT4G36700	0.109592	1.22599	3.48373	0.00065	RmlC-like cupins superfamily protein;(source:Araport11)
AT4G32280	0.654765	7.2509	3.46911	5e-05	Auxin inducible protein.
AT3G03640	13.0577	143.599	3.45907	5e-05	Encodes beta-glucosidase (GLUC).
AT5G46130	0.214787	2.32247	3.43468	0.0007	hypothetical protein (DUF295);(source:Araport11)
AT2G33380	4.70159	50.7768	3.43295	5e-05	Encodes a calcium binding protein whose mRNA is induced upon treatment with NaCl, ABA and in response to desiccation. mRNA expression under drought conditions is apparent particularly in leaves and flowers. Isoform of caleosin with a role as a peroxygenase involved in oxylipin metabolism during biotic and abiotic stress. Involved in the production of 2-hydroxy-octadecatrienoic acid. The peroxygen…
AT1G56600	0.787914	8.37576	3.41011	5e-05	GolS2 is a galactinol synthase that catalyzes the formation of galactinol from UDP-galactose and myo-inositol. GolS2 transcript levels rise in response to methyl viologen, an oxidative damage-inducing agent. Plants over-expressing GolS2 have increased tolerance to salt, chilling, and high-light stress.
AT4G10510	1.05701	11.1828	3.40322	5e-05	Subtilase family protein;(source:Araport11)
AT1G18870	0.553211	5.81958	3.39501	5e-05	Encodes a protein with isochorismate synthase activity involved in phylloquinone biosynthesis. Mutant studies of this gene's function suggest that its function is redundant with that of ICS1 (AT1G7410).
AT5G52310	6.73163	70.1826	3.38209	5e-05	cold regulated gene, the 5' region of cor78 has cis-acting regulatory elements that can impart cold-regulated gene expression The mRNA is cell-to-cell mobile.
AT5G59320	5.63984	58.2795	3.36926	5e-05	Predicted to encode a PR (pathogenesis-related) protein. Belongs to the lipid transfer protein (PR-14) family with the following members: At2g38540/LTP1, At2g38530/LTP2, At5g59320/LTP3, At5g59310/LTP4, At3g51600/LTP5, At3g08770/LTP6, At2g15050/LTP7, At2g18370/LTP8, At2g15325/LTP9, At5g01870/LTP10, At4g33355/LTP11, At3g51590/LTP12, At5g44265/LTP13, At5g62065/LTP14, At4g08530/LTP15. The mRNA is cel…
AT5G66400	0.308272	3.13718	3.34719	5e-05	Belongs to the dehydrin protein family, which contains highly conserved stretches of 7-17 residues that are repetitively scattered in their sequences, the K-, S-, Y- and lysine rich segments. ABA- and drought-induced glycine-rice dehydrin protein. The ABA-induced expression of RAB18 was reduced following ACC application, indicating that ethylene inhibits the ABA signaling pathway. RAB18 is also e…
AT1G52855	2.54912	25.9285	3.34647	5e-05	hypothetical protein;(source:Araport11)
AT3G09640	0.145734	1.46896	3.33339	0.00125	Encodes a cytosolic ascorbate peroxidase APX2. Ascorbate peroxidases are enzymes that scavenge hydrogen peroxide in plant cells. Eight types of APX have been described for Arabidopsis: three cytosolic (APX1, APX2, APX6), two chloroplastic types (stromal sAPX, thylakoid tAPX), and three microsomal (APX3, APX4, APX5) isoforms.
AT4G13280	0.317011	3.10904	3.29386	0.0073	Catalyzes the conversion of farnesyl diphosphate to (Z)-gamma-bisabolene and the additional minor products E-nerolidol and alpha-bisabolol. Expressed in cortex and sub-epidermal layers of roots, leaf hydathodes and flower stigmata. Induced by wounding.
AT1G10480	0.882069	8.57264	3.28078	5e-05	Encodes a zinc finger protein containing only a single zinc finger that acts downstream of ZFP6 in regulating trichome development by integrating GA and cytokinin signaling.
AT4G22233	0.309325	2.98991	3.27291	0.0484	Potential natural antisense gene, locus overlaps with AT4G22235
AT1G77520	0.251447	2.40875	3.25996	5e-05	O-methyltransferase family protein;(source:Araport11)
AT3G62740	1.34783	12.881	3.25653	5e-05	beta glucosidase 7;(source:Araport11)
AT2G43390	0.544008	5.15147	3.24328	0.0058	hypothetical protein;(source:Araport11)
AT5G45095	0.157887	1.49126	3.23957	0.0066	hypothetical protein;(source:Araport11)
AT4G35190	0.717051	6.6222	3.20716	5e-05	Putative lysine decarboxylase family protein;(source:Araport11)
AT1G03790	0.483352	4.38006	3.1798	5e-05	Encodes SOMNUS (SOM), a nucleus-localized CCCH-type zinc finger protein. SOM negatively regulates light-dependent seed germination downstream of PIL5 (AT2G20180).
AT3G27027	3.45717	31.2638	3.17683	0.0488	GPI-anchored-like protein (DUF 3339);(source:Araport11)
AT1G61810	0.94919	8.58229	3.17659	5e-05	beta-glucosidase 45;(source:Araport11)
AT3G48920	2.18799	18.9749	3.11641	5e-05	Member of the R2R3 factor gene family.
AT4G03540	2.65937	23.0483	3.1155	5e-05	Uncharacterized protein family (UPF0497);(source:Araport11)
AT1G29395	1.13306	9.62429	3.08646	5e-05	Integral membrane protein in the inner envelope of chloroplasts. Provide freezing tolerance. Expression is induced by short-term cold-treatment, water deprivation, and abscisic acid treatment.
AT2G18150	1.79225	14.7385	3.03975	5e-05	Peroxidase superfamily protein;(source:Araport11)
AT2G15220	2.52265	20.021	2.9885	5e-05	Plant basic secretory protein (BSP) family protein;(source:Araport11)
AT2G39800	18.9893	149.679	2.97861	5e-05	encodes a delta1-pyrroline-5-carboxylate synthase that catalyzes the rate-limiting enzyme in the biosynthesis of proline. Gene is expressed in reproductive organs and tissues under non-stress conditions but in the whole plant under water-limiting condition. Expression is also induced by abscisic acid and salt stress in a light-dependent manner. encodes a delta1-pyrroline-5-carboxylate synthase th…
AT5G43980	0.609632	4.80407	2.97825	5e-05	Encodes a plasmodesmal protein that affects the intercellular movement of molecules through the plasmodesmata. The cytoplasmic C-terminal portion of the protein is connected to the apoplastic N-terminal portion of the protein by a single transmembrane domain (TMD). It is transported to the plasmodesmata through the secretory pathway. PDLP1 has two DUF26 domains and a signal peptide, but the prope…
AT5G22460	1.38638	10.923	2.97797	5e-05	alpha/beta-Hydrolases superfamily protein;(source:Araport11)
AT4G14819	0.387079	2.99728	2.95295	0.00745	hypothetical protein (DUF1677);(source:Araport11)
AT4G21730	2.29679	17.5893	2.93701	5e-05	pseudogene of N-ethylmaleimide sensitive factor (NSF)
AT5G09530	14.1172	107.756	2.93224	5e-05	The gene encodes a unique protein which contains 36 repeats of a unique pentapeptide (Pro-Glu-Leu|Ile|Val-Pro-Lys). It has been shown tobe involved in growth and development.
AT2G46680	12.9037	97.9194	2.92381	5e-05	encodes a putative transcription factor that contains a homeodomain closely linked to a leucine zipper motif. Transcript is detected in all tissues examined. Is transcriptionally regulated in an ABA-dependent manner and may act in a signal transduction pathway which mediates a drought response.
AT4G13230	0.272106	2.05858	2.91941	0.0106	Late embryogenesis abundant protein (LEA) family protein;(source:Araport11)
AT4G36610	2.09407	15.7816	2.91386	5e-05	alpha/beta-Hydrolases superfamily protein;(source:Araport11)
AT5G13880	2.80481	20.9536	2.90122	5e-05	cotton fiber protein;(source:Araport11)
AT1G03700	0.415684	3.08613	2.89224	0.01225	Uncharacterized protein family (UPF0497);(source:Araport11)
AT5G53730	3.12035	22.8539	2.87266	5e-05	Late embryogenesis abundant (LEA) hydroxyproline-rich glycoprotein family;(source:Araport11)
AT3G47790	0.621035	4.46911	2.84724	5e-05	member of ATH subfamily
AT1G75030	1.71924	12.3634	2.84623	5e-05	encodes a PR5-like protein
AT5G63350	0.35638	2.5486	2.83822	5e-05	von willebrand factor A domain protein;(source:Araport11)
AT4G36430	4.48072	31.8945	2.83151	5e-05	Peroxidase superfamily protein;(source:Araport11)
AT5G15970	61.6972	436.954	2.8242	5e-05	Encodes a gene that can be induced by cold and abscisic acid and may be involved in cold acclimation and salt tolerance. The mRNA is cell-to-cell mobile.
AT3G03660	0.797397	5.61206	2.81516	5e-05	Encodes a WUSCHEL-related homeobox gene family member with 65 amino acids in its homeodomain. Proteins in this family contain a sequence of eight residues (TLPLFPMH) downstream of the homeodomain called the WUS box.
AT3G50400	1.90266	13.2841	2.80361	5e-05	GDSL-motif esterase/acyltransferase/lipase. Enzyme group with broad substrate specificity that may catalyze acyltransfer or hydrolase reactions with lipid and non-lipid substrates.
AT3G53250	0.58613	4.06098	2.79254	0.0284	SAUR-like auxin-responsive protein family;(source:Araport11)
AT4G29930	3.36296	23.2091	2.78689	5e-05	basic helix-loop-helix (bHLH) DNA-binding superfamily protein;(source:Araport11)
AT4G37220	1.15602	7.90036	2.77275	5e-05	Cold acclimation protein WCOR413 family;(source:Araport11)
AT5G13580	3.79594	25.6249	2.75502	5e-05	Belongs to a clade of five Arabidopsis thaliana ABCG half-transporters that are required for synthesis of an effective suberin barrier in roots and seed coats (ABCG2, ABCG6, and ABCG20) and for synthesis of an intact pollen wall (ABCG1 and ABCG16).
AT2G18050	1.81534	12.1748	2.74559	5e-05	encodes a structurally divergent linker histone whose gene expression is induced by dehydration and ABA. The mRNA is cell-to-cell mobile.
AT1G78340	12.8848	86.1885	2.74183	5e-05	Encodes glutathione transferase belonging to the tau class of GSTs. Naming convention according to Wagner et al. (2002).
AT1G62770	7.40789	49.5063	2.74048	5e-05	PMEI9 pectin methyleseterase inhibitor. Expressed in many plant tissues.
AT1G69230	3.43912	22.9042	2.7355	5e-05	SPIRAL1-LIKE2 belongs to a six-member gene family in Arabidopsis; all members share a high sequence similarity in amino- and carboxy-terminal regions. Regulates cortical microtubule organization. Mutant plants exhibit altered patterns of root and organ growth as a result of defective anisotropic cell expansion.
AT3G09220	9.54866	63.4736	2.73279	5e-05	putative laccase, a member of laccase family of genes (17 members in Arabidopsis).
AT4G23600	1.86919	12.4099	2.73101	5e-05	Encodes cystine lyase which is expected to be involved in amino acid metabolism, providing the plant with cysteine and the generation of precursors of ethylene biosynthesis. mRNA levels are elevated in response to wounding.
AT2G47050	0.436807	2.89573	2.72886	5e-05	Plant invertase/pectin methylesterase inhibitor superfamily protein;(source:Araport11)
AT1G04220	15.9918	105.841	2.72649	5e-05	Encodes KCS2, a member of the 3-ketoacyl-CoA synthase family involved in the biosynthesis of VLCFA (very long chain fatty acids).
AT2G22590	1.73524	11.4019	2.71607	5e-05	UDP-Glycosyltransferase superfamily protein;(source:Araport11)
AT3G48510	0.413675	2.70882	2.71109	5e-05	AtIII18x5-like protein;(source:Araport11)
AT5G53820	0.69445	4.53151	2.70605	0.00045	Late embryogenesis abundant protein (LEA) family protein;(source:Araport11)
AT5G53870	0.402892	2.62183	2.70211	5e-05	early nodulin-like protein 1;(source:Araport11)
AT3G62730	0.217662	1.41201	2.69759	0.00055	desiccation-like protein;(source:Araport11)
AT5G62490	0.443284	2.85693	2.68816	0.00015	Part of the AtHVA22 family. Protein expression is ABA- and stress-inducible.
AT4G37700	0.549743	3.5411	2.68737	0.0004	hypothetical protein;(source:Araport11)
AT2G05510	32.987	209.33	2.66581	5e-05	Glycine-rich protein family;(source:Araport11)
AT1G02520	3.23827	20.2044	2.64137	5e-05	Encodes an ATP-binding cassette (ABC) transporter. Expressed in the vascular tissue of primary stem. The mRNA is cell-to-cell mobile.
AT5G39720	0.299102	1.86335	2.63919	0.00355	avirulence induced protein 2 like protein;(source:Araport11)
AT1G27045	0.166447	1.02236	2.61877	0.00515	Encodes ATHB54, a member of the homeodomain leucine zipper (HD-Zip) family protein. Please note that this locus was split from AT1G27050 in the TAIR10 genome release (2010). Affymetrix ATH1 Probe Set linked to symbol ATHB54 is in fact directed against the product of the AT1G27050 locus (the mRNA coding for the RNA-recognition-motif protein).
AT2G31865	1.35987	8.33544	2.61579	5e-05	poly(ADP-ribose) glycohydrolase 2;(source:Araport11)
AT3G28540	1.78879	10.8315	2.59818	5e-05	P-loop containing nucleoside triphosphate hydrolases superfamily protein;(source:Araport11)
AT3G55090	0.909879	5.47468	2.58903	5e-05	Belongs to a clade of five Arabidopsis thaliana ABCG half-transporters that are required for synthesis of an effective suberin barrier in roots and seed coats (ABCG2, ABCG6, and ABCG20) and for synthesis of an intact pollen wall (ABCG1 and ABCG16).
AT2G47180	5.67862	33.9766	2.58093	5e-05	GolS1 is a galactinol synthase that catalyzes the formation of galactinol from UDP-galactose and myo-inositol. GolS1 transcript levels rise in response to methyl viologen, an oxidative damage-inducing agent. Plants over-expressing GolS1 have increased tolerance to salt, chilling, and high-light stress.
AT4G39190	7.16792	42.5101	2.56818	5e-05	nucleolar-like protein;(source:Araport11)
AT2G22510	14.0709	83.2461	2.56467	5e-05	hydroxyproline-rich glycoprotein family protein;(source:Araport11)
AT5G19410	1.42258	8.32475	2.5489	5e-05	ABC-2 type transporter family protein;(source:Araport11)
AT2G43010	5.05391	29.4609	2.54333	5e-05	Isolated as a semidominant mutation defective in red -light responses. Encodes a nuclear localized bHLH protein that interacts with active PhyB protein. Negatively regulates phyB mediated red light responses. Involved in shade avoidance response. Protein abundance is negatively regulated by PhyB.
AT3G62950	0.778165	4.5298	2.5413	5e-05	Thioredoxin superfamily protein;(source:Araport11)
AT3G53235	1.28303	7.45627	2.5389	0.0259	hypothetical protein;(source:Araport11)
AT1G46480	2.27471	13.2179	2.53874	5e-05	Encodes WOX4, a WUSCHEL-related homeobox gene family member with 65 amino acids in its homeodomain. Proteins in this family contain a sequence of eight residues (TLPLFPMH) downstream of the homeodomain called the WUS box. This protein also contains an acidic domain approximately 10 residues upstream of the WUS box. Part of the TDIF-TDR-WOX4 signaling pathway that plays a crucial role in the maint…
AT1G67110	0.787143	4.55008	2.53119	5e-05	member of CYP735A
AT3G27025	1.23372	6.99545	2.5034	5e-05	Encodes a member of the LAZY gene family that is expressed in the shoot apex.
AT5G18050	0.465383	2.59835	2.48111	0.0086	SAUR-like auxin-responsive protein family;(source:Araport11)
AT3G02480	7.55068	41.8522	2.47062	5e-05	Late embryogenesis abundant protein (LEA) family protein;(source:Araport11)
AT5G06090	0.904995	5.00925	2.46861	5e-05	putative sn-glycerol-3-phosphate 2-O-acyltransferase
AT5G05220	0.250927	1.38506	2.46461	0.01635	hypothetical protein;(source:Araport11)
AT3G05640	3.16469	17.2407	2.44568	5e-05	EGR1 functions as a negative regulator of plant growth with prominent effect on plant growth during drought stress.EGR1 regulates microtubule organization and likely affects additional cytoskeleton and trafficking processes along the plasma membrane.
AT4G33610	4.56679	24.8618	2.44468	5e-05	glycine-rich protein;(source:Araport11)
AT2G32760	8.47742	46.0598	2.44181	5e-05	UV radiation resistance-associated protein;(source:Araport11)
AT5G18010	0.674848	3.65303	2.43646	0.00505	Encodes SAUR19 (small auxin up RNA 19). Note that TAIR nomenclature is based on Plant Mol Biol. 2002, 49:373-85 (PMID:12036261). In Planta (2011) 233:1223?1235 (PMID:21327815), At5g18010 is SAUR24.
AT5G08250	0.306485	1.64486	2.42408	5e-05	Cytochrome P450 superfamily protein;(source:Araport11)
AT4G23493	1.7922	9.61782	2.42398	5e-05	hypothetical protein;(source:Araport11)
AT1G49450	1.3532	7.21179	2.41398	5e-05	Transducin/WD40 repeat-like superfamily protein;(source:Araport11)
AT4G35840	7.88091	41.972	2.41299	5e-05	RING/U-box superfamily protein;(source:Araport11)
AT1G64940	0.403596	2.14606	2.41071	5e-05	member of CYP89A
AT1G07985	2.00541	10.6581	2.40998	5e-05	Expressed protein;(source:Araport11)
AT1G55990	2.32473	12.3	2.40352	5e-05	glycine-rich protein;(source:Araport11)
AT2G02240	0.303559	1.5956	2.39405	0.0018	F-box family protein;(source:Araport11)
AT5G47000	1.07561	5.64644	2.39219	5e-05	Peroxidase superfamily protein;(source:Araport11)
AT5G24800	18.6781	97.5159	2.38429	5e-05	Encodes bZIP protein BZO2H2.
AT1G22370	0.956144	4.97337	2.37892	5e-05	UDP-glucosyl transferase 85A5;(source:Araport11)
AT2G41190	4.25974	22.0568	2.37239	5e-05	Transmembrane amino acid transporter family protein;(source:Araport11)
AT4G16640	0.31377	1.62313	2.371	5e-05	Matrixin family protein;(source:Araport11)
AT3G02940	1.2386	6.3974	2.36878	5e-05	Encodes a putative transcription factor (MYB107).
AT1G02380	1.46932	7.49184	2.35017	5e-05	transmembrane protein;(source:Araport11)
AT3G29370	0.377849	1.92595	2.34969	0.01005	Encodes a atypical member of the bHLH (basic helix-loop-helix) family transcriptional factors.
AT1G17020	2.04716	10.4289	2.34889	5e-05	Encodes a novel member of the Fe(II)/ascorbate oxidase gene family; senescence-related gene.
AT1G22160	3.96034	20.0837	2.34233	5e-05	senescence-associated family protein (DUF581);(source:Araport11)
AT4G27590	1.01037	5.1224	2.34194	0.0001	Heavy metal transport/detoxification superfamily protein;(source:Araport11)
AT1G34060	0.533834	2.70365	2.34045	5e-05	Pyridoxal phosphate (PLP)-dependent transferases superfamily protein;(source:Araport11)
AT1G13700	1.40277	7.09587	2.3387	0.0004	Encodes a cytosolic 6-phosphogluconolactonase (PGL) thought to be involved in the oxidative pentose-phosphate pathway (OPPP).
AT3G27884	0.715026	3.54791	2.3109	0.00025	Has been identified as a translated small open reading frame by ribosome profiling.
AT1G35910	1.07465	5.29052	2.29954	5e-05	Haloacid dehalogenase-like hydrolase (HAD) superfamily protein;(source:Araport11)
AT1G17950	1.03871	5.09784	2.29509	5e-05	putative transcription factor: R2R3-MYB transcription family
AT2G01580	0.907751	4.40524	2.27885	5e-05	transmembrane protein;(source:Araport11)
AT1G15550	8.56594	41.339	2.27082	5e-05	Involved in later steps of the gibberellic acid biosynthetic pathway. Activated by AGAMOUS in a cal-1, ap1-1 background. Deletion of 208 bp from -1016 to -809 (&#916;-808) resulted in loss of GA-negative feedback (this sequence, which contains a 43-bp sequence GNFEI, was shown to be sufficient for GA-negative feedback).
AT1G77530	0.575924	2.77427	2.26816	5e-05	O-methyltransferase family protein;(source:Araport11)
AT3G26960	2.33863	11.263	2.26786	5e-05	Pollen Ole e 1 allergen and extensin family protein;(source:Araport11)
AT3G56080	3.0215	14.5152	2.26423	5e-05	S-adenosyl-L-methionine-dependent methyltransferases superfamily protein;(source:Araport11)
AT4G16000	0.988855	4.74813	2.26353	0.0001	hypothetical protein;(source:Araport11)
AT1G62510	36.0938	173.248	2.26302	5e-05	Bifunctional inhibitor/lipid-transfer protein/seed storage 2S albumin superfamily protein;(source:Araport11)
AT5G44680	10.9595	52.0965	2.249	5e-05	DNA glycosylase superfamily protein;(source:Araport11)
AT3G44300	16.1023	76.4553	2.24735	5e-05	Encodes an enzyme that catalyzes the hydrolysis of indole-3-acetonitrile (IAN) to indole-3-acetic acid (IAA) (nitrile aminohydrolase, EC 3.5.5.1) and IAN to indole-3-acetamide (IAM) at lower levels. Mutants have reduced sensitivity to IAN and are sensitive to IAA. This enzyme likely participates in other non-auxin-related metabolic pathways. The mRNA is cell-to-cell mobile.
AT3G45680	1.59455	7.52772	2.23906	5e-05	Major facilitator superfamily protein;(source:Araport11)
AT4G34320	0.523531	2.47027	2.23832	5e-05	transmembrane protein, putative (DUF677);(source:Araport11)
AT3G09270	75.5612	355.826	2.23545	5e-05	Encodes glutathione transferase belonging to the tau class of GSTs. Naming convention according to Wagner et al. (2002).
AT1G51140	7.48466	35.2421	2.23529	5e-05	Encodes a basic helix-loop-helix-type transcription factor involved in photoperiodism flowering. Binds to the E-box cis-element in the CONSTANS (CO) promoter to regulate flowering. Interacts with CFL1 and along with CFLAP2 negatively regulates cuticle development. Binds to the potassium channel gene KAT1 as a dimer. The DNA-binding capacity is inhibited in response to ABA through phosphorylation-…
AT5G16010	59.16	278.268	2.23378	5e-05	3-oxo-5-alpha-steroid 4-dehydrogenase family protein;(source:Araport11)
AT1G05100	0.508078	2.38973	2.23373	5e-05	member of MEKK subfamily
AT2G27550	21.2494	99.785	2.2314	5e-05	encodes a protein similar to TFL1. overexpression leads to similar phenotype as TFL1 overexpression. expressed specifically in the hypocotyl and null mutation does not result in phenotypes exhibited by TFL1 null mutations. It acts non-cell autonomously to inhibit floral initiation.
AT2G38600	0.398348	1.85921	2.22259	0.00755	HAD superfamily, subfamily IIIB acid phosphatase;(source:Araport11)
AT1G77145	0.878142	4.08769	2.21876	5e-05	transmembrane protein, putative (DUF506);(source:Araport11)
AT1G64000	0.685137	3.17856	2.21391	5e-05	member of WRKY Transcription Factor; Group II-c
AT2G30770	1.04662	4.84745	2.21149	5e-05	putative cytochrome P450
AT1G62710	2.30378	10.6344	2.20666	5e-05	Encodes a vacuolar processing enzyme belonging to a novel group of cysteine proteases that is expressed specifically in seeds and is essential for the proper processing of storage proteins.
AT1G03850	6.23268	28.769	2.20659	5e-05	Encodes glutaredoxin ATGRXS13, required to facilitate Botrytis cinerea infection of Arabidopsis thaliana plants. Sylvain La Camera et al (2011, PMID:21756272) reported a third splice variant in addition to the two annotated in TAIR10.
AT1G12200	9.57776	44.1532	2.20476	5e-05	Putative flavin monooxygenase.
AT3G44550	6.34413	29.14	2.19951	5e-05	Encodes a member of the eight-member gene family encoding alcohol-forming fatty acyl-CoA reductases (FARs) identified in Arabidopsis thaliana. Three of the FARs, FAR1 (At5g22500), FAR4 (At3g44540) and FAR5 (At3g44550), are shown to generate the fatty alcohols found in root, seed coat, and wound-induced leaf tissue. The mRNA is cell-to-cell mobile.
AT1G47960	3.50011	16.0563	2.19767	5e-05	Plant cell wall (CWI) and vacuolar invertases (VI) play important roles in carbohydrate metabolism, stress responses and sugar signaling. This protein may inhibit their activity.
AT5G47990	5.76769	26.3575	2.19215	5e-05	Encodes an endomembrane system-expressed member of the CYP705A family of cytochrome P450 enzymes. It appears to catalyze the addition of a double bond to thalian-diol at carbon 15. Reduced levels of THAD expression lead to a build up of thalian-diol in root extracts. thad1-1 mutants also have longer roots than wild type seedlings and show altered gravitropic responses.
AT2G16990	1.18273	5.39789	2.19027	5e-05	Major facilitator superfamily protein;(source:Araport11)
AT2G40435	0.569883	2.59073	2.18462	5e-05	transcription factor SCREAM-like protein;(source:Araport11)
AT3G21330	1.22383	5.54675	2.18024	5e-05	basic helix-loop-helix (bHLH) DNA-binding superfamily protein;(source:Araport11)
AT3G09950	0.727275	3.27277	2.16994	0.0026	hypothetical protein;(source:Araport11)
AT2G23130	22.399	100.257	2.1622	5e-05	AGP17 is a lysine-rich arabinogalactan-protein (AGP) and part of a multi-gene family of glycoproteins with approx. 50 members. It falls into one subclass with AGP18 and AGP19, other lysine-rich AGPs. 84% of its proline residues are hydroxylated to hydroproline and its heavy glycosylation accounts for appr. 69% of the molecular weight. The main glycosyl residues are arabinose (30.1%) and galactose…
AT3G16360	4.43108	19.687	2.15151	5e-05	Encodes AHP4, a histidine-containing phosphotransmitter involved in Histidine (His)-to-Aspartate (Asp) phosphorelay signal transduction. AHP4 is one of the six Arabidopsis thaliana histidine phosphotransfer proteins (AHPs). AHPs function as redundant positive regulators of cytokinin signaling. Members of the AHP gene family include: AT3G21510 (AHP1), AT3G29350 (AHP2), AT5G39340 (AHP3), AT3G16360 …
AT5G17760	11.3745	50.5187	2.15101	5e-05	P-loop containing nucleoside triphosphate hydrolases superfamily protein;(source:Araport11)
AT5G55370	0.680235	3.00259	2.1421	0.00015	MBOAT (membrane bound O-acyl transferase) family protein;(source:Araport11)
AT5G65080	0.569087	2.50453	2.13782	5e-05	Is upregulated during vernalization and regulates flowering time. Encodes MADS-domain protein. Two variants encoding proteins of 198 and 184 amino acids have been reported.
AT2G03360	0.280393	1.23221	2.13573	0.0001	Glycosyltransferase family 61 protein;(source:Araport11)
AT1G50040	0.971181	4.2373	2.12533	5e-05	formin-like protein, putative (DUF1005);(source:Araport11)
AT5G57240	5.60467	24.4451	2.12484	5e-05	OSBP(oxysterol binding protein)-related protein 4C;(source:Araport11)
AT5G37990	1.76784	7.6261	2.10896	5e-05	S-adenosyl-L-methionine-dependent methyltransferase superfamily protein;(source:Araport11)
AT4G23410	2.98634	12.8513	2.10546	5e-05	TET5 encodes a member of the TETRASPANIN gene family that is expressed in the embryo and vascular system and is involved in organ growth redundantly with TET6.
AT1G74460	7.3022	31.3017	2.09984	5e-05	GDSL-motif esterase/acyltransferase/lipase. Enzyme group with broad substrate specificity that may catalyze acyltransfer or hydrolase reactions with lipid and non-lipid substrates.
AT2G15960	10.5203	45.0571	2.09858	5e-05	stress-induced protein;(source:Araport11)
AT1G80820	4.74204	20.2373	2.09344	5e-05	Encodes an cinnamoyl CoA reductase isoform. Involved in lignin biosynthesis.
AT5G14180	0.356851	1.52073	2.09137	5e-05	Myzus persicae-induced lipase 1;(source:Araport11)
AT2G35150	0.969916	4.09947	2.07951	5e-05	Encodes EXORDIUM LIKE 7.
AT5G37690	9.69637	40.9635	2.07882	5e-05	SGNH hydrolase-type esterase superfamily protein;(source:Araport11)
AT3G44540	4.7322	19.9879	2.07854	5e-05	Encodes a member of the eight-member gene family encoding alcohol-forming fatty acyl-CoA reductases (FARs) identified in Arabidopsis thaliana. Three of the FARs, FAR1 (At5g22500), FAR4 (At3g44540) and FAR5 (At3g44550), are shown to generate the fatty alcohols found in root, seed coat, and wound-induced leaf tissue. The mRNA is cell-to-cell mobile.
AT5G66110	0.258062	1.07829	2.06296	0.00695	Heavy metal transport/detoxification superfamily protein;(source:Araport11)
AT3G03830	0.770509	3.21528	2.06106	0.01065	SAUR-like auxin-responsive protein family;(source:Araport11)
AT2G15970	134.566	559.562	2.05598	5e-05	encodes an alpha form of a protein similar to the cold acclimation protein WCOR413 in wheat. Expression is induced by short-term cold-treatment, water deprivation, and abscisic acid treatment. The mRNA is cell-to-cell mobile.
AT5G37670	1.70207	7.0448	2.04927	5e-05	HSP20-like chaperones superfamily protein;(source:Araport11)
AT4G31730	7.05073	29.1808	2.04917	5e-05	Glutamine dumper1 is a putative transmembrane protein. It is involved in glutamine secretion The mRNA is cell-to-cell mobile.
AT4G24180	0.717726	2.96471	2.04639	5e-05	Root-specific expression activated in response to rhizobacteria and ACC. Role in induced systemic resistance.
AT1G80110	3.52812	14.5404	2.0431	5e-05	phloem protein 2-B11;(source:Araport11)
AT4G28790	1.00417	4.13601	2.04224	5e-05	basic helix-loop-helix (bHLH) DNA-binding superfamily protein;(source:Araport11)
AT5G49350	4.43246	18.2405	2.04097	5e-05	Glycine-rich protein family;(source:Araport11)
AT5G18840	0.443309	1.81999	2.03755	5e-05	Major facilitator superfamily protein;(source:Araport11)
AT5G54060	0.748782	3.05737	2.02967	5e-05	Encodes a anthocyanin 3-O-glucoside: 2"-O-xylosyl-transferase involved in anthocyanin modification that converts cyanidin 3-O-glucoside to cyanidin 3-O-xylosyl(1->2)glucoside. Its preferred sugar donor is UDP-xylose.
AT2G19810	3.7113	15.1504	2.02936	5e-05	Encodes Oxidation-related Zinc Finger 1 (OZF1), a plasma membrane protein involved in oxidative stress.
AT1G76952	1.6941	6.91552	2.02932	0.0003	Similar to Inflorescence deficient in abscission (IDA). Involved in floral organ abscission.
AT1G16850	2.30429	9.40598	2.02926	5e-05	transmembrane protein;(source:Araport11)
AT5G56050	2.54906	10.3751	2.02509	5e-05	late embryogenesis abundant (LEA) hydroxyproline-rich glycoprotein family protein;(source:Araport11)
AT2G46130	0.603177	2.45336	2.02411	0.0098	member of WRKY Transcription Factor; Group II-c
AT2G48140	8.93246	36.1853	2.01827	5e-05	Bifunctional inhibitor/lipid-transfer protein/seed storage 2S albumin superfamily protein;(source:Araport11)
AT4G38825	0.49158	1.9861	2.01444	0.00855	SAUR-like auxin-responsive protein family;(source:Araport11)
AT5G23840	4.13713	16.7004	2.01318	5e-05	MD-2-related lipid recognition domain-containing protein;(source:Araport11)
AT1G56320	7.06911	28.5329	2.01303	5e-05	hypothetical protein;(source:Araport11)
AT5G57760	4.25092	17.1548	2.01277	5e-05	hypothetical protein;(source:Araport11)
AT5G55360	0.402982	1.62506	2.01171	0.00215	MBOAT (membrane bound O-acyl transferase) family protein;(source:Araport11)
AT3G22100	0.570862	2.29971	2.01024	0.00035	basic helix-loop-helix (bHLH) DNA-binding superfamily protein;(source:Araport11)
AT5G23190	3.1793	12.7832	2.00747	5e-05	cytochrome P450 CYP86B1, nuclear gene for chloroplast product. CYP86B1 is a very long chain fatty acid hydroxylase specifically involved in polyester monomer biosynthesis during the course of plant development.
AT2G02230	15.0422	60.2236	2.00131	5e-05	phloem protein 2-B1;(source:Araport11)
AT5G06730	0.764298	3.05879	2.00075	5e-05	Peroxidase superfamily protein;(source:Araport11)
AT5G47330	1.08732	4.34626	1.999	5e-05	alpha/beta-Hydrolases superfamily protein;(source:Araport11)
AT4G17215	11.1442	44.4733	1.99665	5e-05	Pollen Ole e 1 allergen and extensin family protein;(source:Araport11)
AT4G34250	5.30009	21.1037	1.99341	5e-05	Encodes KCS16, a member of the 3-ketoacyl-CoA synthase family involved in the biosynthesis of VLCFA (very long chain fatty acids).
AT2G19460	5.03844	20.0166	1.99015	5e-05	DUF3511 domain protein (DUF3511);(source:Araport11)
AT2G40370	2.10737	8.37072	1.98991	5e-05	putative laccase, a member of laccase family of genes (17 members in Arabidopsis).
AT5G51810	1.04338	4.14243	1.98921	5e-05	Encodes gibberellin 20-oxidase. Involved in gibberellin biosynthesis. Up-regulated by far red light in elongating petioles. Not regulated by a circadian clock.
AT5G13740	21.086	83.5177	1.9858	5e-05	Encodes ZIF1 (ZINC-INDUCED FACILITATOR1), a member of the Major Facilitator Superfamily (MFS) of membrane proteins which are found in all organisms and transport a wide range of small, organic molecules. Involved in a mechanism of Zn sequestration, possibly by transport of a Zn ligand or Zn-ligand complex into vacuoles. The mRNA is cell-to-cell mobile.
AT5G41570	1.68006	6.65103	1.98507	5e-05	member of WRKY Transcription Factor; Group II-c
AT3G47480	0.798244	3.15732	1.9838	0.01045	Calcium-binding EF-hand family protein;(source:Araport11)
AT1G73810	0.311065	1.22891	1.98209	5e-05	Core-2/I-branching beta-1,6-N-acetylglucosaminyltransferase family protein;(source:Araport11)
AT1G49960	2.51036	9.91415	1.98159	0.0417	Xanthine/uracil permease family protein;(source:Araport11)
AT1G67910	6.24461	24.6536	1.98111	5e-05	hypothetical protein;(source:Araport11)
AT4G11190	1.90078	7.48895	1.97817	5e-05	Disease resistance-responsive (dirigent-like protein) family protein;(source:Araport11)
AT2G22240	30.7385	121.071	1.97773	5e-05	** Referred to as MIPS1 in Mitsuhashi et al 2008. Myo-inositol-1-phosphate synthase isoform 2. Expressed in leaf, root and silique. Immunolocalization experiments with an antibody recognizing MIPS1, MIPS2, and MIPS3 showed endosperm localization.
AT1G70800	1.5522	6.104	1.97544	5e-05	Encodes a novel NPH3/phototropin binding factor with a calcium binding domain that negatively affects hypocotyl bending under blue light conditions in Arabidopsis thaliana and may regulate phototropism.
AT4G28940	3.90603	15.2962	1.9694	5e-05	Phosphorylase superfamily protein;(source:Araport11)
AT5G18060	0.948239	3.70737	1.96707	0.00415	SAUR-like auxin-responsive protein family;(source:Araport11)
AT4G18550	1.0947	4.26589	1.96231	5e-05	DSEL is cytosolic acylhydrolase that shows prefential lipase activity against the sn-1 position of several classes of lipids, including 1,3-diacylglycerols and 1-monoacylglycerols. Overexpression of DSEL leads to increased peroxisome and oil body levels in cotyledons and reduced beta-oxidation activity in seedlings.
AT1G31173	4.12882	16.0821	1.96165	5e-05	Encodes a microRNA that targets ARF family members ARF6 and ARF8. MicroRNAs are regulatory RNAs with a mature length of ~21-nucleotides that are processed from hairpin precursors by Dicer-like enzymes. MicroRNAs can negatively regulate gene expression by attenuating translation or by directing mRNA cleavage.Mature sequence: UGAAGCUGCCAGCAUGAUCUGG
AT1G52140	10.4056	40.2775	1.95261	5e-05	Avr9/Cf-9 rapidly elicited protein;(source:Araport11)
AT4G20390	9.98424	38.6048	1.95106	5e-05	Uncharacterized protein family (UPF0497);(source:Araport11)
AT3G05400	2.27228	8.78338	1.95064	5e-05	Major facilitator superfamily protein;(source:Araport11)
AT2G32100	6.37395	24.5709	1.94669	5e-05	ovate family protein 16;(source:Araport11)
AT3G58550	40.697	156.353	1.94181	5e-05	Bifunctional inhibitor/lipid-transfer protein/seed storage 2S albumin superfamily protein;(source:Araport11)
AT4G39510	14.6519	56.2458	1.94066	5e-05	member of CYP96A
AT4G29190	6.56021	25.1048	1.93615	5e-05	Zinc finger C-x8-C-x5-C-x3-H type family protein;(source:Araport11)
AT3G26740	12.6062	48.1441	1.93323	5e-05	transcripts are differentially regulated at the level of mRNA stability at different times of day controlled by the circadian clock. mRNAs are targets of the mRNA degradation pathway mediated by the downstream (DST) instability determinant.
AT5G20710	0.355515	1.35445	1.92972	5e-05	beta-galactosidase 7;(source:Araport11)
AT1G64590	3.14267	11.9596	1.92811	5e-05	NAD(P)-binding Rossmann-fold superfamily protein;(source:Araport11)
AT5G58860	15.0981	57.3829	1.92625	5e-05	Encodes a member of the CYP86A subfamily of cytochrome p450 genes. Expressed significantly only in root tissue.
AT4G32950	0.56734	2.15525	1.92557	5e-05	Protein phosphatase 2C family protein;(source:Araport11)
AT2G25200	1.05311	4.00001	1.92535	5e-05	hypothetical protein (DUF868);(source:Araport11)
AT5G48010	2.37807	8.98972	1.91848	5e-05	Encodes an oxidosqualene cyclase involved in the biosynthesis of thalianol, a tricyclic triterpenoid of unknown function. Overexpression of THAS leads to dwarfing in the aerial tissues of Arabidopsis plants, but increases their root length. THAS is part of a small operon-like cluster of genes (with At5g48000 (THAH) and At5g47990 (THAD)) involved in thalianol metabolism.
AT1G29000	0.985679	3.71581	1.91449	5e-05	Heavy metal transport/detoxification superfamily protein;(source:Araport11)
AT5G06370	19.1307	71.9295	1.91069	5e-05	PSE1 is a single copy gene that is induced in response to lead and confers increased tolerance to lead when overexpressed. It is localized to the cytoplasm. The protein has an NC domain. PSE1 appears to regulate tolerance via a GSH dependent phytochelatin synthesis pathway.
AT2G21100	5.17079	19.3995	1.90756	5e-05	Disease resistance-responsive (dirigent-like protein) family protein;(source:Araport11)
AT1G64910	0.753214	2.82444	1.90683	5e-05	UDP-Glycosyltransferase superfamily protein;(source:Araport11)
AT4G22880	2.47257	9.23918	1.90175	5e-05	encodes leucoanthocyanidin dioxygenase, which is involved in proanthocyanin biosynthesis. Mutant analysis suggests that this gene is also involved in vacuole formation.
AT2G02250	0.466652	1.73389	1.89359	0.00225	phloem protein 2-B2;(source:Araport11)
AT1G31820	2.74279	10.1655	1.88997	5e-05	Encodes POLYAMINE UPTAKE TRANSPORTER 1, an amino acid permease family protein.
AT2G23540	14.6818	54.409	1.88982	5e-05	GDSL-motif esterase/acyltransferase/lipase. Enzyme group with broad substrate specificity that may catalyze acyltransfer or hydrolase reactions with lipid and non-lipid substrates.
AT5G07475	4.97776	18.37	1.88378	5e-05	Cupredoxin superfamily protein;(source:Araport11)
AT2G41690	0.501288	1.84822	1.88242	0.00145	member of Heat Stress Transcription Factor (Hsf) family
AT5G04370	0.513672	1.89145	1.88057	5e-05	A member of the Arabidopsis SABATH methyltransferase gene family. Encodes NAMT1, a methyltransferase that methylates nicotinic acid.
AT5G44260	1.78943	6.58782	1.8803	5e-05	Encodes a Tandem CCCH Zinc Finger protein. Interacts and co-localizes with MARD1 and RD21A in processing bodies (PBs) and stress granules (SGs).
AT5G12020	0.315688	1.15993	1.87747	0.03255	17.6 kDa class II heat shock protein;(source:Araport11)
AT1G29460	2.76175	10.1454	1.87717	5e-05	SAUR-like auxin-responsive protein family;(source:Araport11)
AT3G01420	41.8282	153.629	1.8769	5e-05	Encodes an alpha-dioxygenase involved in protection against oxidative stress and cell death. Induced in response to Salicylic acid and oxidative stress. Independent of NPR1 in induction by salicylic acid. The mRNA is cell-to-cell mobile.
AT3G29670	1.25305	4.60078	1.87643	5e-05	Encodes a malonyltransferase that may play a role in phenolic xenobiotic detoxification. The mRNA is cell-to-cell mobile.
AT1G01240	3.27266	12.0027	1.87482	5e-05	transmembrane protein;(source:Araport11)
AT4G23680	89.0393	326.507	1.8746	5e-05	Polyketide cyclase/dehydrase and lipid transport superfamily protein;(source:Araport11)
AT1G01250	1.37773	5.03876	1.87078	5e-05	encodes a member of the DREB subfamily A-4 of ERF/AP2 transcription factor family. The protein contains one AP2 domain. There are 17 members in this subfamily including TINY.
AT5G42800	2.5017	9.13952	1.86921	5e-05	dihydroflavonol reductase. Catalyzes the conversion of dihydroquercetin to leucocyanidin in the biosynthesis of anthocyanins. Not expressed in roots (qRT-PCR). The mRNA is cell-to-cell mobile.
AT3G12502	11.5081	41.797	1.86075	5e-05	Potential natural antisense gene, locus overlaps with AT3G12500
AT4G02280	6.38637	23.1697	1.85917	5e-05	Encodes a protein with sucrose synthase activity (SUS3). It appears to be important for sucrose metabolism in developing seeds, especially during the late maturation phase, about 18 days after flowering.
AT4G39360	0.463161	1.67219	1.85215	0.00135	hypothetical protein;(source:Araport11)
AT3G30720	1.33633	4.81685	1.84981	0.0004	QQS is an orphan gene that arose recently in the Arabidopsis thaliana lineage. It was first identified in a screen for genes with altered expression pattern in SS3 mutants which make an abundance of starch. Overexpression of QQS in Arabidopsis increases protein content and decreases total starch content. Thus it appears to function to modulate carbon/nitrogen allocation in Arabidopsis. Over expre…
AT4G38080	65.9388	237.408	1.84817	5e-05	hydroxyproline-rich glycoprotein family protein;(source:Araport11)
AT1G67105	5.48979	19.6013	1.83613	5e-05	other_RNA;(source:Araport11)
AT4G39480	1.53318	5.46935	1.83484	5e-05	member of CYP96A
AT5G24780	0.718624	2.56228	1.83412	5e-05	encodes an acid phosphatase similar to soybean vegetative storage proteins. Gene expression is induced by wounding and jasmonic acid.
AT1G69260	8.81484	31.3438	1.83017	5e-05	ABI five binding protein;(source:Araport11)
AT1G73830	24.4378	86.7943	1.82849	5e-05	Encodes the brassinosteroid signaling component BEE3 (BR-ENHANCED EXPRESSION 3). Positively modulates the shade avoidance syndrome in Arabidopsis seedlings.
AT2G39350	4.278	15.1747	1.82666	5e-05	Belongs to a clade of five Arabidopsis thaliana ABCG half-transporters that are required for synthesis of an effective suberin barrier in roots and seed coats (ABCG2, ABCG6, and ABCG20) and for synthesis of an intact pollen wall (ABCG1 and ABCG16).
AT5G41380	0.310736	1.10142	1.8256	0.00015	CCT motif family protein;(source:Araport11)
AT4G23700	3.11448	11.0324	1.82468	5e-05	member of Putative Na+/H+ antiporter family
AT1G79700	3.18248	11.2732	1.82467	0.0004	WRI4 encodes an AP2/ERF-type transcriptional activator that specifically controls cuticular wax biosynthesis in Arabidopsis stems. It also functions to activate transcription of genes involved fatty acid biosynthesis during seed and flower development as well as stem wax biosynthesis. Targets identified by ChIP-seq include: LACS1, KCR1, PAS2, ECR, and WSD1.
AT3G63210	20.7735	73.4922	1.82285	5e-05	encodes a novel zinc-finger protein with a proline-rich N-terminus, identical to senescence-associated protein SAG102
AT2G24430	1.89453	6.69212	1.82062	5e-05	NAC domain containing protein 38;(source:Araport11)
AT3G12500	12.6092	44.5128	1.81974	5e-05	encodes a basic chitinase involved in ethylene/jasmonic acid mediated signalling pathway during systemic acquired resistance based on expression analyses.
AT5G11410	0.817269	2.88472	1.81955	5e-05	Protein kinase superfamily protein;(source:Araport11)
AT1G74055	4.71281	16.6251	1.8187	5e-05	transmembrane protein;(source:Araport11)
AT2G31980	2.86429	10.0937	1.81721	5e-05	PHYTOCYSTATIN 2;(source:Araport11)
AT5G02760	8.3375	29.3667	1.81649	5e-05	Encodes a phosphatase that functions in sustaining proper leaf longevity and preventing early senescence by suppressing or perturbing SARK-mediated senescence signal transduction.
AT4G33905	0.536223	1.88076	1.81041	0.00015	Peroxisomal membrane 22 kDa (Mpv17/PMP22) family protein;(source:Araport11)
AT5G13900	6.39335	22.4041	1.80912	5e-05	Bifunctional inhibitor/lipid-transfer protein/seed storage 2S albumin superfamily protein;(source:Araport11)
AT5G62820	3.48266	12.1626	1.80419	0.0276	Uncharacterized protein family (UPF0497);(source:Araport11)
AT1G22990	1.03168	3.59703	1.80181	5e-05	Heavy metal transport/detoxification superfamily protein;(source:Araport11)
AT5G43570	0.546275	1.90398	1.80132	0.0183	Predicted to encode a PR (pathogenesis-related) peptide that belongs to the PR-6 proteinase inhibitor family. Six putative PR-6-type protein encoding genes are found in Arabidopsis: At2g38900, At2g38870, At5g43570, At5g43580, At3g50020 and At3g46860.
AT1G49130	1.53851	5.36105	1.80098	5e-05	B-box type zinc finger protein with CCT domain-containing protein;(source:Araport11)
AT5G13200	4.9233	17.1204	1.79802	5e-05	Encodes a protein with unknown function that is involved in hormone mediated regulation of seed germination/dormancy.
AT5G47635	2.4363	8.4438	1.7932	0.0002	Pollen Ole e 1 allergen and extensin family protein;(source:Araport11)
AT2G17770	0.443614	1.53738	1.7931	0.00135	Encodes a paralog of bZIP transcription factor FD. This protein interacts with FD and FT.
AT1G70260	0.710658	2.45581	1.78897	5e-05	nodulin MtN21-like transporter family protein
AT4G08570	3.29255	11.3741	1.78848	5e-05	Heavy metal transport/detoxification superfamily protein;(source:Araport11)
AT2G29290	14.4482	49.8375	1.78634	5e-05	NAD(P)-binding Rossmann-fold superfamily protein;(source:Araport11)
AT3G03530	1.91037	6.56932	1.78189	5e-05	PHOSPHOESTERASE FAMILY PROTEIN, NPC4 is significantly induced upon phosphate starvation and plays an important role in the supply of inorganic phosphate and diacylglycerol from membrane-phospholipids during phosphate deprivation.
AT1G69880	2.88352	9.9041	1.78019	5e-05	thioredoxin H-type 8;(source:Araport11)
AT4G14060	0.337357	1.15268	1.77264	0.01295	Polyketide cyclase/dehydrase and lipid transport superfamily protein;(source:Araport11)
AT5G55590	0.766788	2.61864	1.77192	0.0381	Encodes a protein with pectin methylesterase activity. No change in activity were detected in mutants defective in this gene, which was interpreted as a result of redundancy of product function with other pectin methylesterases. The gene product is required for pollen separation during normal development. In qrt mutants, the outer walls of the four meiotic products of the pollen mother cell are f…
AT5G17220	4.72012	16.1141	1.77143	5e-05	Encodes glutathione transferase belonging to the phi class of GSTs. Naming convention according to Wagner et al. (2002). Mutants display no pigments on leaves and stems. Likely to function as a carrier to transport anthocyanin from the cytosol to tonoplasts.
AT1G12805	3.02713	10.2964	1.76612	5e-05	nucleotide binding protein;(source:Araport11)
AT2G03200	7.06831	23.996	1.76336	5e-05	Eukaryotic aspartyl protease family protein;(source:Araport11)
AT1G68850	5.26713	17.8724	1.76264	5e-05	Peroxidase superfamily protein;(source:Araport11)
AT5G41900	2.78593	9.43564	1.75996	5e-05	alpha/beta-Hydrolases superfamily protein;(source:Araport11)
AT5G09480	32.7585	110.904	1.75937	5e-05	hydroxyproline-rich glycoprotein family protein;(source:Araport11)
AT1G26450	8.78338	29.6538	1.75537	5e-05	Carbohydrate-binding X8 domain superfamily protein;(source:Araport11)
AT1G49700	0.302095	1.01785	1.75245	0.02805	Plant protein 1589 of unknown function;(source:Araport11)
AT3G46080	1.74798	5.88386	1.75107	0.0002	C2H2-type zinc finger family protein;(source:Araport11)
AT3G27070	0.893059	2.99844	1.74738	5e-05	Form of TOM20, which is a component of the TOM complex, involved in transport of nuclear-encoded mitochondrial proteins
AT3G11430	3.47916	11.6753	1.74665	5e-05	sn-glycerol-3-phosphate 2-O-acyltransferas, involved in the biosynthesis of suberin polyester.
AT1G23120	2.99124	10.0211	1.74423	5e-05	Polyketide cyclase/dehydrase and lipid transport superfamily protein;(source:Araport11)
AT1G56710	0.338022	1.13205	1.74375	0.0001	Pectin lyase-like superfamily protein;(source:Araport11)
AT1G26730	0.815491	2.72409	1.74003	5e-05	EXS (ERD1/XPR1/SYG1) family protein;(source:Araport11)
AT2G28420	0.425957	1.42034	1.73746	0.0003	Lactoylglutathione lyase / glyoxalase I family protein;(source:Araport11)
AT3G25670	0.773858	2.57758	1.73588	5e-05	Leucine-rich repeat (LRR) family protein;(source:Araport11)
AT5G45650	2.55385	8.48778	1.73271	5e-05	subtilase family protein;(source:Araport11)
AT1G15580	1.40094	4.65037	1.73095	0.0001	auxin induced protein
AT1G52827	27.5475	91.0956	1.72546	5e-05	Cysteine-rich protein that confers cadmium tolerance to yeast. Homologs are also found in rice, Brassica rapa and pine.
AT3G19850	4.64328	15.3231	1.72249	5e-05	Phototropic-responsive NPH3 family protein;(source:Araport11)
AT2G05440	209.034	685.447	1.71331	5e-05	GLYCINE RICH PROTEIN 9;(source:Araport11)
AT5G45310	0.388551	1.26983	1.70846	0.00085	coiled-coil protein;(source:Araport11)
AT3G53230	5.65048	18.4225	1.70502	5e-05	CDC48 is induced upon oilseed rape mosaic tobamovirus infection and appears to be involved in controlling virus movement.
AT5G02230	10.4927	34.153	1.70263	5e-05	Haloacid dehalogenase-like hydrolase (HAD) superfamily protein;(source:Araport11)
AT4G04410	1.67212	5.41181	1.69443	5e-05	transposable_element_gene;(source:Araport11);copia-like retrotransposon family, has a 1.7e-176 P-value blast match to dbj|BAA78426.1| polyprotein (AtRE2-1) (Arabidopsis thaliana) (Ty1_Copia-element);(source:TAIR10)
AT3G52780	0.345749	1.11558	1.69	0.00025	Purple acid phosphatases superfamily protein;(source:Araport11)
AT4G39210	4.08345	13.1349	1.68554	5e-05	Encodes the large subunit of ADP-Glucose Pyrophosphorylase which catalyzes the first, rate limiting step in starch biosynthesis. The large subunit plays a regulatory role whereas the small subunit (ApS) is the catalytic isoform. Four isoforms (ApL1-4) have been identified. ApL3 is the major large subunit isoform present in inflorescences, fruits and roots.
AT2G05910	1.57944	5.07138	1.68297	5e-05	LURP-one-like protein (DUF567);(source:Araport11)
AT5G23370	2.7867	8.92924	1.67998	5e-05	GRAM domain-containing protein / ABA-responsive protein-like protein;(source:Araport11)
AT4G28530	0.82184	2.63335	1.67997	5e-05	NAC domain containing protein 74;(source:Araport11)
AT1G35255	0.423529	1.35668	1.67955	0.02735	transmembrane protein;(source:Araport11)
AT3G15570	5.40979	17.2942	1.67664	5e-05	Phototropic-responsive NPH3 family protein;(source:Araport11)
AT1G29450	3.8943	12.4397	1.67552	5e-05	SAUR-like auxin-responsive protein family;(source:Araport11)
AT1G67750	9.95336	31.7511	1.67355	5e-05	Pectate lyase family protein;(source:Araport11)
AT2G24010	0.359815	1.14706	1.67261	0.0006	serine carboxypeptidase-like 23;(source:Araport11)
AT3G43270	5.98931	19.0849	1.67197	5e-05	Plant invertase/pectin methylesterase inhibitor superfamily;(source:Araport11)
AT1G45010	12.4644	39.5853	1.66715	5e-05	TRAM, LAG1 and CLN8 (TLC) lipid-sensing domain containing protein;(source:Araport11)
AT5G11920	1.2842	4.07776	1.66691	5e-05	Encodes a protein with fructan exohydrolase (FEH) activity acting on both inulin and levan-type fructans (1- and 6-FEH). The enzyme does not have invertase activity.
AT1G07900	0.557066	1.7687	1.66677	0.0296	LOB domain-containing protein 1;(source:Araport11)
AT2G01610	1.07956	3.4276	1.66676	5e-05	Plant invertase/pectin methylesterase inhibitor superfamily protein;(source:Araport11)
AT3G14060	10.4699	33.2355	1.66648	5e-05	hypothetical protein;(source:Araport11)
AT2G25900	14.4772	45.8461	1.66302	5e-05	Encodes a protein with two tandem-arrayed CCCH-type zinc fingers that binds RNA and is involved in RNA turnover. The mRNA is cell-to-cell mobile.
AT3G29590	0.802659	2.53976	1.66183	5e-05	At3g29590 (At5MAT) encodes a malonyl-CoA:anthocyanidin 5-O-glucoside-6"-O-malonyltransferase that is coordinately expressed with a epistatic 5-O-anthocyanidin glucosyltransferase (At4g14090). The enzyme is involved in the malonylation of anthocyanins in Arabidopsis.
AT3G59100	5.32095	16.8277	1.66108	5e-05	encodes a protein similar to callose synthase
AT1G48000	0.782265	2.47206	1.65998	5e-05	Encodes a putative transcription factor (MYB112).
AT1G53130	2.55449	8.06893	1.65934	0.0029	Encodes GRIM REAPER (GRI), involved in the regulation of cell death induced by extracellular ROS (reactive oxygen species). Secreted into the extracellular space.
AT5G43860	5.10093	16.0919	1.6575	5e-05	Encodes a chlorophyllase, the first enzyme in chlorophyll degradation. It catalyzes the hydrolysis of the ester bond to chlorophyllide and phytol. AtCLH2 has a typical signal sequence for the chloroplast. Gene expression does not respond to methyljasmonate, a known promoter of senescence and chlorophyll degradation.
AT5G42720	28.6211	90.2732	1.65722	5e-05	Glycosyl hydrolase family 17 protein;(source:Araport11)
AT3G29575	12.2193	38.5311	1.65686	5e-05	ABI five binding protein 3;(source:Araport11)
AT1G78290	20.1553	63.4991	1.65558	5e-05	encodes a member of SNF1-related protein kinase (SnRK2) family whose activity is activated by ionic (salt) and non-ionic (mannitol) osmotic stress and dehydration.
AT2G41850	0.520912	1.63955	1.65419	5e-05	ADPG2.
AT5G63560	10.2834	32.296	1.65104	5e-05	HXXXD-type acyl-transferase family protein;(source:Araport11)
AT3G60140	0.475288	1.4894	1.64786	5e-05	Encodes a protein similar to beta-glucosidase and is a member of glycoside hydrolase family 1. Expression is induced after 24 hours of dark treatment, in senescing leaves and treatment with exogenous photosynthesis inhibitor. Induction of gene expression was suppressed in excised leaves supplied with sugar. The authors suggest that the gene's expression pattern is responding to the level of sugar…
AT1G78780	3.1266	9.789	1.64657	5e-05	pathogenesis-related family protein;(source:Araport11)
AT3G56620	0.982906	3.07605	1.64595	5e-05	nodulin MtN21-like transporter family protein
AT1G08290	1.63203	5.10736	1.64591	5e-05	WIP domain protein 3;(source:Araport11)
AT1G72180	7.23319	22.6166	1.64468	5e-05	Encodes a leucine-rich repeat receptor kinase that functions as a receptor for CEP1 peptide. Mediates nitrate uptake signaling.
AT2G41870	6.74676	21.0602	1.64225	5e-05	Remorin family protein;(source:Araport11)
AT2G24040	28.1015	87.4797	1.6383	5e-05	Low temperature and salt responsive protein family;(source:Araport11)
AT5G56620	0.47376	1.47356	1.63708	5e-05	NAC domain containing protein 99;(source:Araport11)
AT5G47530	1.33562	4.15215	1.63635	0.01215	Auxin-responsive family protein;(source:Araport11)
AT5G49120	0.476906	1.48257	1.63632	0.0075	DUF581 family protein, putative (DUF581);(source:Araport11)
AT5G47120	63.2232	196.492	1.63594	5e-05	Encodes BI-1, a homolog of mammalian Bax inhibitor 1. Functions as an attenuator of biotic and abiotic types of cell death. Bax-induced cell death can be downregulated by ectopically expressing AtBI in planta. The mRNA is cell-to-cell mobile.
AT1G64110	1.08161	3.36102	1.63572	5e-05	Target promoter of the male germline-specific transcription factor DUO1.
AT5G45950	37.3172	115.923	1.63525	5e-05	GDSL-motif esterase/acyltransferase/lipase. Enzyme group with broad substrate specificity that may catalyze acyltransfer or hydrolase reactions with lipid and non-lipid substrates.
AT3G18900	0.779763	2.42061	1.63426	5e-05	ternary complex factor MIP1 leucine-zipper protein;(source:Araport11)
AT1G62540	1.72841	5.34886	1.62979	5e-05	belongs to the flavin-monooxygenase (FMO) family, encodes a glucosinolate S-oxygenase that catalyzes the conversion of methylthioalkyl glucosinolates to methylsulfinylalkyl glucosinolates The mRNA is cell-to-cell mobile.
AT4G39700	0.664458	2.05596	1.62956	0.0084	Heavy metal transport/detoxification superfamily protein;(source:Araport11)
AT4G22610	2.99103	9.22285	1.62457	5e-05	Bifunctional inhibitor/lipid-transfer protein/seed storage 2S albumin superfamily protein;(source:Araport11)
AT1G78990	3.6639	11.2976	1.62456	5e-05	HXXXD-type acyl-transferase family protein;(source:Araport11)
AT1G68190	3.90082	12.0004	1.62123	5e-05	B-box zinc finger family protein;(source:Araport11)
AT5G61590	7.80036	23.9515	1.6185	5e-05	Encodes an AP2/ERF-type transcription factor that is preferentially expressed in the epidermis and induced by darkness and negatively regulates cuticular wax biosynthesis.
AT4G09500	2.52427	7.73705	1.61592	5e-05	UDP-Glycosyltransferase superfamily protein;(source:Araport11)
AT5G23950	0.689301	2.11167	1.61518	5e-05	Calcium-dependent lipid-binding (CaLB domain) family protein;(source:Araport11)
AT2G34620	24.0015	73.5187	1.61499	5e-05	Mitochondrial transcription termination factor family member.
AT3G50440	12.1374	37.1731	1.6148	5e-05	Encodes a protein shown to have methyl jasmonate esterase activity in vitro. This protein does not act on methyl IAA, MeSA, MeGA4, or MEGA9 in vitro.
AT5G61290	0.484599	1.48204	1.61272	0.01105	Flavin-binding monooxygenase family protein;(source:Araport11)
AT4G25010	0.620233	1.89657	1.61251	0.00065	Encodes a member of the SWEET sucrose efflux transporter family proteins. Together with SWEET13, it is likely involved in modulating the GA response and is required for proper development of anthers, seeds and seedlings.
AT4G26490	2.399	7.32834	1.61105	5e-05	Late embryogenesis abundant (LEA) hydroxyproline-rich glycoprotein family;(source:Araport11)
AT5G25240	5.42132	16.5547	1.61052	5e-05	stress induced protein;(source:Araport11)
AT1G02430	1.24088	3.78656	1.60952	0.01535	A member of ARF GTPase family. A thaliana has 21 members of this family, known to be essential for vesicle coating and uncoating and functions in GTP-binding. Gene encoding ADP-ribosylation factor and similar to other ARFs and ARF-like proteins.
AT3G14570	5.26437	16.0509	1.60832	5e-05	encodes a protein similar to callose synthase
AT5G42600	0.44457	1.3527	1.60536	5e-05	Encodes an oxidosqualene synthase that produces the monocyclic triterpene marneral. Crucial for growth and development.
AT2G34500	2.71567	8.24373	1.60199	5e-05	Encodes a protein with C22-sterol desaturase activity. The enzyme was shown to catalyze in the presence of NADPH the conversion of &beta;-sitosterol to stigmasterol, but not that of 24-<i>epi</i>-campesterol to brassicasterol (unlike CYP710A2).
AT2G34430	186.587	565.731	1.60027	5e-05	Photosystem II type I chlorophyll a/b-binding protein The mRNA is cell-to-cell mobile.
AT3G15358	1.0561	3.20072	1.59965	0.00185	transmembrane protein;(source:Araport11)
AT4G37970	1.15811	3.4986	1.59501	5e-05	cinnamyl alcohol dehydrogenase 6;(source:Araport11)
AT5G12420	8.14458	24.5765	1.59337	5e-05	O-acyltransferase (WSD1-like) family protein;(source:Araport11)
AT5G45820	3.28292	9.88568	1.59036	5e-05	Encodes a CBL-interacting serine/threonine protein kinase comprised of an N-terminal kinase catalytic domain similar to SNF1/AMPK and a unique C-terminal regulatory domain.
AT5G62150	3.3367	10.0402	1.58929	5e-05	peptidoglycan-binding LysM domain-containing protein;(source:Araport11)
AT5G48180	71.5676	215.111	1.5877	5e-05	Encodes a nitrile-specifier protein NSP5. NSP5 is one out of five (At3g16400/NSP1, At2g33070/NSP2, At3g16390/NSP3, At3g16410/NSP4 and At5g48180/NSP5) A. thaliana epithiospecifier protein (ESP) homologues that promote simple nitrile, but not epithionitrile or thiocyanate formation.
AT5G25610	90.9738	273.349	1.58722	5e-05	responsive to dehydration 22 (RD22) mediated by ABA
AT3G07970	0.428581	1.28774	1.5872	0.00035	Required for pollen separation during normal development. In qrt mutants, the outer walls of the four meiotic products of the pollen mother cell are fused, and pollen grains are released in tetrads.May be required for cell type-specific pectin degradation.
AT5G44550	24.4049	73.265	1.58595	5e-05	Uncharacterized protein family (UPF0497);(source:Araport11)
AT3G28070	13.1612	39.508	1.58585	5e-05	nodulin MtN21-like transporter family protein
AT1G54160	1.00176	2.99638	1.58068	0.00085	Encodes a member of the CCAAT-binding transcription factor (CBF-B/NF-YA) family. Expression is upregulated in response to ABA and drought. This regulation appears to be mediated by MIR169A which is downregulated in response to drought. NFYA5 is a target of MIR169A. Loss of function mutations are hypersensitive to drought.
AT4G33960	13.8078	41.2899	1.58031	5e-05	hypothetical protein;(source:Araport11)
AT3G53200	0.374575	1.11985	1.57998	0.0164	Member of the R2R3 factor gene family.
AT3G22620	36.8163	109.909	1.57789	5e-05	Bifunctional inhibitor/lipid-transfer protein/seed storage 2S albumin superfamily protein;(source:Araport11)
AT5G27360	5.93617	17.6752	1.57412	5e-05	Encodes a sugar-porter family protein that unlike the closely related gene, SFP1, is not induced during leaf senescence.
AT5G23220	5.55336	16.535	1.57409	5e-05	nicotinamidase 3;(source:Araport11)
AT3G19270	0.398374	1.18366	1.57106	0.0001	Encodes a protein with ABA 8'-hydroxylase activity, involved in ABA catabolism. Member of the CYP707A gene family.
AT1G50590	1.88551	5.5897	1.56782	5e-05	RmlC-like cupins superfamily protein;(source:Araport11)
AT2G18660	0.563491	1.66731	1.56506	0.00655	Encodes PNP-A (Plant Natriuretic Peptide A). PNPs are a class of systemically mobile molecules distantly related to expansins; their biological role has remained elusive. PNP-A contains a signal peptide domain and is secreted into the extracellular space. Co-expression analyses using microarray data suggest that PNP-A may function as a component of plant defence response and SAR in particular, an…
AT1G56170	11.2674	33.3349	1.56488	5e-05	Encodes a protein with similarity to a subunit of the CCAAT promoter motif binding complex of yeast.One of two members of this class (HAP5B) and expressed in vegetative and reproductive tissues
AT3G28007	0.555291	1.63825	1.56084	0.0015	Nodulin MtN3 family protein;(source:Araport11)
AT5G23350	4.92057	14.4383	1.553	0.0001	GRAM domain protein/ABA-responsive-like protein;(source:Araport11)
AT3G52790	5.69369	16.6861	1.55121	5e-05	peptidoglycan-binding LysM domain-containing protein;(source:Araport11)
AT4G37730	4.68498	13.7273	1.55093	5e-05	basic leucine-zipper 7;(source:Araport11)
AT5G61430	1.93019	5.64895	1.54924	5e-05	NAC domain containing protein 100;(source:Araport11)
AT3G01940	2.78199	8.14055	1.54901	0.01415	transmembrane protein, putative (DUF 3339);(source:Araport11)
AT2G23030	1.04181	3.04454	1.54713	5e-05	encodes a member of SNF1-related protein kinases (SnRK2)
AT5G58360	0.712289	2.08064	1.54649	0.00075	ovate family protein 3;(source:Araport11)
AT5G10230	2.01995	5.89582	1.54537	5e-05	Encodes a calcium-binding protein annexin (AnnAt7).
AT4G21650	1.74485	5.08988	1.54453	5e-05	Subtilase family protein;(source:Araport11)
AT1G15825	8.00958	23.3578	1.54411	5e-05	hydroxyproline-rich glycoprotein family protein;(source:Araport11)
AT1G28260	2.2626	6.59197	1.54273	5e-05	Telomerase activating protein Est1;(source:Araport11)
AT1G19960	0.70462	2.04661	1.53832	0.0368	transcription factor;(source:Araport11)
AT5G22500	6.11172	17.7387	1.53725	5e-05	Encodes a member of the eight-member gene family encoding alcohol-forming fatty acyl-CoA reductases (FARs) identified in Arabidopsis thaliana. Three of the FARs, FAR1 (At5g22500), FAR4 (At3g44540) and FAR5 (At3g44550), are shown to generate the fatty alcohols found in root, seed coat, and wound-induced leaf tissue.
AT2G44480	1.42064	4.11876	1.53567	5e-05	beta glucosidase 17;(source:Araport11)
AT1G31550	0.658333	1.90589	1.53358	0.00015	GDSL-motif esterase/acyltransferase/lipase. Enzyme group with broad substrate specificity that may catalyze acyltransfer or hydrolase reactions with lipid and non-lipid substrates.
AT1G53270	1.21603	3.51862	1.53283	5e-05	ABC-2 type transporter family protein;(source:Araport11)
AT1G14730	8.81819	25.5127	1.53266	5e-05	Cytochrome b561/ferric reductase transmembrane protein family;(source:Araport11)
AT2G24800	0.63391	1.83215	1.53119	0.00025	Peroxidase superfamily protein;(source:Araport11)
AT2G40880	62.2535	179.819	1.53032	5e-05	Encodes a protein with cysteine proteinase inhibitor activity. Overexpression increases tolerance to abiotic stressors (i.e.salt,osmotic, cold stress). The mRNA is cell-to-cell mobile.
AT4G01440	12.8246	37.0308	1.52981	5e-05	nodulin MtN21-like transporter family protein
AT4G08290	15.6199	45.0515	1.52819	5e-05	nodulin MtN21-like transporter family protein
AT1G55580	0.739304	2.12993	1.52657	5e-05	Encodes a member of the GRAS family of putative transcriptional regulators. It is involved in the initiation of axillary meristems during both the vegetative and reproductive growth phases and functions upstream of REV and AXR1 in the regulation of shoot branching.
AT1G53160	1.28209	3.69213	1.52596	5e-05	Encodes a member of the SPL (squamosa-promoter binding protein-like)gene family, a novel gene family encoding DNA binding proteins and putative transcription factors. Contains the SBP-box, which encodes the SBP-domain, required and sufficient for interaction with DNA. It is involved in regulation of flowering and vegetative phase change. Its temporal expression is regulated by the microRNA miR156…
AT2G37900	0.621092	1.78078	1.51963	5e-05	Major facilitator superfamily protein;(source:Araport11)
AT5G18130	8.67336	24.8415	1.51809	5e-05	transmembrane protein;(source:Araport11)
AT2G47950	0.472188	1.35189	1.51754	0.038	myelin transcription factor-like protein;(source:Araport11)
AT5G50720	4.80885	13.7479	1.51545	5e-05	Encodes one of five HVA22 homologs in Arabidopsis. HVA22 is an ABA- and stress-inducible gene first isolated from barley. Members of this gene family have only been found in eukaryotes. AtHVA22e mRNA is upregulated to varying degrees in response to cold stress, salt stress, ABA treatment or dehydration.
AT1G29290	2.02485	5.78475	1.51444	5e-05	B-cell lymphoma 6 protein;(source:Araport11)
AT5G65610	1.05323	3.00192	1.51107	5e-05	hypothetical protein;(source:Araport11)
AT3G61198	1.91826	5.46416	1.5102	5e-05	other_RNA;(source:Araport11)
AT1G13100	4.50158	12.8168	1.50953	5e-05	putative cytochrome P450
AT5G50760	17.7306	50.4606	1.50892	5e-05	SAUR-like auxin-responsive protein family;(source:Araport11)
AT3G63050	0.587422	1.6645	1.50262	0.03585	hypothetical protein;(source:Araport11)
AT1G22065	9.98649	28.2737	1.50141	5e-05	hypothetical protein;(source:Araport11)
AT2G47200	6.17339	17.467	1.5005	5e-05	hypothetical protein;(source:Araport11)
AT2G41312	7.56208	21.3889	1.50001	5e-05	Has been identified as a translated small open reading frame by ribosome profiling.
AT3G22600	99.937	282.015	1.49668	5e-05	Bifunctional inhibitor/lipid-transfer protein/seed storage 2S albumin superfamily protein;(source:Araport11)
AT5G04190	3.49006	9.84271	1.4958	5e-05	Encodes phytochrome kinase substrate 4, a phytochrome signaling component involved in phototropism. It is phosphorylated in a phot1-dependent manner in vitro. Phosphorylation is transient and regulated by a type 2- protein phosphatase.
AT4G00390	2.88731	8.13829	1.495	5e-05	DNA-binding storekeeper protein-related transcriptional regulator;(source:Araport11)
AT3G12977	1.04347	2.93719	1.49305	5e-05	NAC (No Apical Meristem) domain transcriptional regulator superfamily protein;(source:Araport11)
AT1G13340	6.14776	17.2803	1.491	5e-05	Regulator of Vps4 activity in the MVB pathway protein;(source:Araport11)
AT1G26800	2.10393	5.91374	1.49098	5e-05	RING/U-box superfamily protein;(source:Araport11)
AT5G07680	4.20063	11.7924	1.48918	5e-05	NAC domain containing protein 80;(source:Araport11)
AT2G43000	0.785572	2.2033	1.48785	0.0002	Encodes a NAC transcription factor induced by hydrogen peroxide (H2O2. Involved in senescence. Over expression of the gene strongly delays senescence and enhances tolerance to various abiotic stresses.
AT3G57010	24.3921	68.386	1.48729	5e-05	Calcium-dependent phosphotriesterase superfamily protein;(source:Araport11)
AT1G11170	0.95848	2.6857	1.48648	5e-05	lysine ketoglutarate reductase trans-splicing-like protein (DUF707);(source:Araport11)
AT5G57887	15.7282	44.0574	1.48603	5e-05	transmembrane protein;(source:Araport11)
AT3G03840	1.20538	3.37443	1.48516	0.0004	SAUR-like auxin-responsive protein family;(source:Araport11)
AT3G06360	2.44289	6.82997	1.48329	0.0001	Encodes an arabinogalactan-protein (AGP27).
AT1G62760	1.48891	4.1544	1.48038	5e-05	Pectin methylesterase inhibitor that controls PME activity and pectin methylesterification during Botrytis infection.
AT1G68450	1.44167	4.01374	1.47721	5e-05	VQ motif-containing protein;(source:Araport11)
AT1G56220	84.6635	235.576	1.47638	5e-05	Dormancy/auxin associated family protein;(source:Araport11)
AT3G48020	2.5772	7.17035	1.47624	5e-05	hypothetical protein;(source:Araport11)
AT5G65660	63.9443	177.877	1.47599	5e-05	hydroxyproline-rich glycoprotein family protein;(source:Araport11)
AT4G02830	1.75257	4.87472	1.47585	5e-05	hypothetical protein;(source:Araport11)
AT5G53450	30.8961	85.8072	1.47367	5e-05	OBP3-responsive protein 1;(source:Araport11)
AT1G10550	1.66889	4.60798	1.46525	5e-05	Encodes a membrane-localized protein that is predicted to function during cell wall modification.Overexpression of XTH33 results in abnormal cell morphology. It's expression is under epigenetic control by ATX1.
AT2G28710	0.956223	2.63815	1.46411	0.0003	C2H2-type zinc finger family protein;(source:Araport11)
AT5G12110	21.5803	59.3878	1.46045	5e-05	elongation factor 1-beta 1;(source:Araport11)
AT1G09530	10.542	28.9957	1.45969	5e-05	Transcription factor interacting with photoreceptors phyA and phyB. Forms a ternary complex in vitro with G-box element of the promoters of LHY, CCA1. Acts as a negative regulator of phyB signalling. It degrades rapidly after irradiation of dark grown seedlings in a process controlled by phytochromes. Does not play a significant role in controlling light input and function of the circadian clockw…
AT2G39050	5.44451	14.9135	1.45374	5e-05	Encodes a nucleocytoplasmic lectin that is capable of binding carbohydrates. It is involved in ABA mediated stomatal movement and increased expression is correlated with increased resistance to Pseudomonas syringae.
AT3G48450	6.04304	16.5408	1.45268	5e-05	RPM1-interacting protein 4 (RIN4) family protein;(source:Araport11)
AT1G54540	5.40593	14.7872	1.45173	5e-05	Late embryogenesis abundant (LEA) hydroxyproline-rich glycoprotein family;(source:Araport11)
AT4G12580	2.06385	5.63954	1.45024	0.0014	hypothetical protein;(source:Araport11)
AT4G29340	0.62931	1.71927	1.44995	0.0008	Profilin is a low-molecular weight, actin monomer-binding protein that regulates the organization of actin cytoskeleton in eukaryotes, including higher plants. PRF4 and PRF5 are late pollen-specific and are not detectable in other cell types of the plant body including microspores and root hairs. Immunocytochemical studies at the subcellular level reveal that both the constitutive and pollen-spec…
AT1G61080	0.382593	1.04496	1.44957	5e-05	Hydroxyproline-rich glycoprotein family protein;(source:Araport11)
AT2G35345	1.92816	5.25125	1.44544	0.01295	hypothetical protein;(source:Araport11)
AT5G18080	3.43941	9.36434	1.44502	0.00385	Encodes SAUR24 (small auxin up RNA 24). Note that TAIR nomenclature is based on Plant Mol Biol. 2002, 49:373-85 (PMID:12036261). In Planta (2011) 233:1223?1235 (PMID:21327815), SAUR24 is At5g18010.
AT5G04530	19.3586	52.7067	1.44501	5e-05	Encodes KCS19, a member of the 3-ketoacyl-CoA synthase family involved in the biosynthesis of VLCFA (very long chain fatty acids).
AT4G21320	3.33866	9.08021	1.44346	5e-05	Encodes heat-stress-associated 32-kD protein. Up-regulated by heat shock. Thermotolerance in a knockout mutant was compromised following a long recovery period (> 24 h) after acclimation heat shock treatment.
AT4G22680	0.409526	1.11269	1.44202	0.001	Encodes a putative transcription factor (MYB85).
AT2G32510	2.87354	7.80741	1.44201	5e-05	member of MEKK subfamily
AT3G59068	1.03874	2.82157	1.44166	0.02995	Potential natural antisense gene, locus overlaps with AT3G59070
AT3G57680	0.546781	1.48025	1.43681	5e-05	Peptidase S41 family protein;(source:Araport11)
AT2G17500	24.3286	65.85	1.43653	5e-05	Auxin efflux carrier family protein;(source:Araport11)
AT1G79180	0.936734	2.53527	1.43643	5e-05	Member of the R2R3 factor gene family.
AT2G35380	10.9569	29.6328	1.43536	5e-05	Peroxidase superfamily protein;(source:Araport11)
AT3G25795	0.634054	1.71314	1.43397	0.01315	Encodes a trans-acting siRNA that is phosphate starvation-upregulated and activated by PAP1 (MYB75). Has been identified as a translated small open reading frame by ribosome profiling.
AT4G24260	0.633621	1.71107	1.43321	5e-05	Encodes a protein with similarity to endo-1,4-b-glucanases. KOR3 is induced by nemotodes and is expressed in syncitia induced by Heterodera schachtii.May be involved in the development and function of syncitia.
AT2G18370	41.3827	111.738	1.43302	5e-05	Predicted to encode a PR (pathogenesis-related) protein. Belongs to the lipid transfer protein (PR-14) family with the following members: At2g38540/LTP1, At2g38530/LTP2, At5g59320/LTP3, At5g59310/LTP4, At3g51600/LTP5, At3g08770/LTP6, At2g15050/LTP7, At2g18370/LTP8, At2g15325/LTP9, At5g01870/LTP10, At4g33355/LTP11, At3g51590/LTP12, At5g44265/LTP13, At5g62065/LTP14, At4g08530/LTP15.
AT4G23670	300.163	809.498	1.43128	5e-05	Polyketide cyclase/dehydrase and lipid transport superfamily protein;(source:Araport11)
AT5G10300	5.45547	14.6978	1.42982	5e-05	Encodes a protein with R-selective hydroxynitrile lyase activity. It has similarity to the SABP2 methyl salicylate esterase from tobacco. This protein does not act on methyl IAA, methyl JA, MeSA, MeGA4, or MEGA9 in vitro.
AT1G08920	5.90863	15.9051	1.42859	5e-05	Encodes ESL1, a transporter for monosaccharides.
AT4G13830	25.5442	68.7213	1.42776	5e-05	DnaJ-like protein (J20); nuclear gene
AT2G34340	2.94242	7.91228	1.42709	5e-05	senescence regulator (Protein of unknown function, DUF584);(source:Araport11)
AT4G27410	13.4119	35.9729	1.4234	5e-05	Encodes a NAC transcription factor induced in response to desiccation. It is localized to the nucleus and acts as a transcriptional activator in ABA-mediated dehydration response.
AT3G02500	2.12729	5.70252	1.42258	0.00525	mental retardation GTPase activating protein;(source:Araport11)
AT3G04370	1.5124	4.05301	1.42215	5e-05	Encodes a plasmodesmal protein that may be involved in the intercellular movement of molecules through the plasmodesmata. The protein has two DUF26 domains and a single transmembrane domain.
AT5G48490	48.5462	130.006	1.42115	5e-05	Encodes a protein with similarity to a lipid transfer protein that may contribute to systemic acquired resistance (SAR).
AT2G47485	12.6547	33.8889	1.42114	5e-05	hypothetical protein;(source:Araport11)
AT2G28120	1.83164	4.90495	1.4211	5e-05	Major facilitator superfamily protein;(source:Araport11)
AT4G05110	1.73263	4.63793	1.42052	5e-05	equilibrative nucleoside transporter 6;(source:Araport11)
AT5G64490	0.632293	1.69116	1.41935	0.00265	ARM repeat superfamily protein;(source:Araport11)
AT5G65730	23.1483	61.859	1.41808	5e-05	xyloglucan endotransglucosylase/hydrolase 6;(source:Araport11)
AT1G52700	2.03565	5.43835	1.41768	5e-05	alpha/beta-Hydrolases superfamily protein;(source:Araport11)
AT4G39770	4.7768	12.7541	1.41684	5e-05	Haloacid dehalogenase-like hydrolase (HAD) superfamily protein;(source:Araport11)
AT5G15830	8.44348	22.5164	1.41507	5e-05	basic leucine-zipper 3;(source:Araport11)
AT1G74458	10.0718	26.8384	1.41398	5e-05	transmembrane protein;(source:Araport11)
AT3G27690	210.406	560.402	1.41329	5e-05	Encodes Lhcb2.4. Belongs to the Lhc super-gene family encodes the light-harvesting chlorophyll a/b-binding (LHC) proteins that constitute the antenna system of the photosynthetic apparatus. The mRNA is cell-to-cell mobile.
AT1G23200	0.63635	1.69225	1.41105	5e-05	Encodes a pectin methyl esterase involved in embryo development.
AT4G15610	39.4894	104.987	1.41067	5e-05	Uncharacterized protein family (UPF0497);(source:Araport11)
AT3G10320	1.36606	3.62953	1.40976	5e-05	MUCI21 is a GT61 protein required for the production of highly branched xylan in seed coat mucilage. MUCI21 likely decorates xylan with xylose side chains that seem to be necessary for pectin attachment to the seed surface.
AT2G32990	7.71355	20.4503	1.40666	5e-05	glycosyl hydrolase 9B8;(source:Araport11)
AT2G31085	2.61742	6.93325	1.40539	0.00025	Member of a large family of putative ligands homologous to the Clavata3 gene. Consists of a single exon. Can replace CLV3 function in vivo.
AT2G38920	0.417311	1.10505	1.40492	0.00155	SPX (SYG1/Pho81/XPR1) domain-containing protein / zinc finger (C3HC4-type RING finger) protein-like protein;(source:Araport11)
AT3G45260	3.13625	8.2791	1.40043	5e-05	BIB is a member of the BIRD family of zinc finger proteins that includes JKD. BIB functions redundantly with JKD to retain SHR in the nucleus and thereby restrict SHR movement in root tissues.
AT5G59080	11.2017	29.5604	1.39995	5e-05	hypothetical protein;(source:Araport11)
AT1G48300	112.266	296.242	1.39986	5e-05	diacylglycerol acyltransferase;(source:Araport11)
AT1G52000	0.88647	2.33635	1.39811	5e-05	Mannose-binding lectin superfamily protein;(source:Araport11)
AT1G02300	2.13019	5.61408	1.39807	5e-05	Encodes a capase involved in stress induced cell death.
AT3G03870	8.68721	22.8913	1.39783	5e-05	transmembrane protein;(source:Araport11)
AT5G41040	20.725	54.6083	1.39775	5e-05	Encodes a feruloyl-CoA transferase required for suberin synthesis. Has feruloyl-CoA-dependent feruloyl transferase activity towards substrates with a primary alcohol.
AT1G17990	0.933082	2.4582	1.39753	5e-05	FMN-linked oxidoreductases superfamily protein;(source:Araport11)
AT5G23360	4.47762	11.7855	1.39621	5e-05	GRAM domain-containing protein / ABA-responsive protein-like protein;(source:Araport11)
AT4G36830	1.83194	4.81036	1.39277	5e-05	GNS1/SUR4 membrane protein family;(source:Araport11)
AT1G25530	8.00212	20.9938	1.39151	5e-05	Transmembrane amino acid transporter family protein;(source:Araport11)
AT5G38020	3.13217	8.21345	1.39083	5e-05	encodes a protein whose sequence is similar to SAM:salicylic acid carboxyl methyltransferase (SAMT) (GI:6002712)(Clarkia breweri) and to SAM:benzoic acid carboxyl methyltransferase (BAMT)(GI:9789277)(Antirrhinum majus)
AT1G29400	21.0795	55.2347	1.38973	5e-05	A member of mei2-like gene family, predominantly plant-based family of genes encoding RNA binding proteins with characteristic presence of a highly conserved RNA binding motif first described in the mei2 gene of the fission yeast S. pombe. In silico analyses reveal nine mei2 -like genes in A. thaliana. They were grouped into four distinct clades, based on overall sequence similarity and subfamily…
AT4G29310	6.96975	18.253	1.38895	5e-05	DUF1005 family protein (DUF1005);(source:Araport11)
AT1G72230	6.79525	17.781	1.38774	5e-05	Cupredoxin superfamily protein;(source:Araport11)
AT1G74010	2.72429	7.1189	1.38577	5e-05	Calcium-dependent phosphotriesterase superfamily protein;(source:Araport11)
AT2G16385	2.99171	7.81767	1.38577	5e-05	CAF1 is a peptide hormone expressed in the root stele that specifically binds the endodermis-expressed leucine-rich repeat receptor kinase GASSHO1 (GSO1)/SCHENGEN3 and its homolog, GSO2. Together with CAF2 it is required for formation of the casparian band.
AT5G57785	77.4415	201.983	1.38306	5e-05	hypothetical protein;(source:Araport11)
AT1G61255	2.45095	6.37199	1.3784	0.0001	hypothetical protein;(source:Araport11)
AT3G01960	2.81626	7.32057	1.37818	0.00025	hypothetical protein;(source:Araport11)
AT4G17480	0.734413	1.90792	1.37734	0.0002	alpha/beta-Hydrolases superfamily protein;(source:Araport11)
AT5G25110	2.28076	5.91748	1.37547	5e-05	member of AtCIPKs
AT3G11410	34.2175	88.735	1.37477	5e-05	Encodes protein phosphatase 2C. Negative regulator of ABA signalling. Expressed in seeds during germination. mRNA up-regulated by drought and ABA.
AT1G52343	0.483127	1.25249	1.37432	0.0133	transmembrane protein;(source:Araport11)
AT4G34230	30.3245	78.481	1.37186	5e-05	Encodes a catalytically active cinnamyl alcohol dehydrogenase which uses p-coumaryl aldehyde as a preferred substrate. It can also use sinapyl, caffeyl, coniferyl and d-hydroxyconiferyl aldehydes as substrates.
AT3G48720	8.87641	22.9487	1.37036	5e-05	Encodes a hydroxycinnamoyl-CoA: v-hydroxy fatty acid transferase involved in cutin synthesis. Mutants are almost devoid of ferulic acid.
AT1G56010	6.87218	17.7526	1.36919	5e-05	Encodes a transcription factor involved in shoot apical meristem formation and auxin-mediated lateral root formation. The gene is thought not to be involved in stress responses (NaCl, auxins, ethylene). NAC1 (NAC1)
AT2G28110	6.86526	17.7345	1.36917	5e-05	Homolog to AT5G22940, a member of glycosyltransferase family 47 that is involved in secondary cell wall biosynthesis. It exhibits high sequence similarity to tobacco (Nicotiana plumbaginifolia) pectin glucuronyltransferase. Protein has a domain that shares significant similarity with the pfam03016 domain. It is expressed specifically in developing vessels and fiber cells, and FRA8 is targeted to …
AT5G18030	4.4353	11.4538	1.36872	5e-05	SAUR-like auxin-responsive protein family;(source:Araport11)
AT3G46700	3.91925	10.1211	1.36872	5e-05	UDP-Glycosyltransferase superfamily protein;(source:Araport11)
AT5G36960	0.722719	1.86471	1.36744	0.00995	hypothetical protein;(source:Araport11)
AT5G50240	5.1816	13.3624	1.36671	0.00695	L-isoaspartyl methyltransferase 2 (PIMT2)gene, alternatively spliced.
AT3G48350	3.78598	9.73772	1.36292	5e-05	Cysteine proteinases superfamily protein;(source:Araport11)
AT4G06534	2.02745	5.20039	1.35895	5e-05	transmembrane protein;(source:Araport11)
AT5G50160	7.08716	18.1666	1.35801	5e-05	Encodes a ferric chelate reductase that is expressed in shoots and flowers.
AT3G23280	21.9597	56.2293	1.35646	5e-05	Encodes a ubiquitin ligase that is a novel player in ethylene signaling involved in negatively regulating apical hook curvature, with alternative splicing controlling dual targeting to the nuclear and cytoplasmic compartments.
AT2G01890	22.5463	57.7302	1.35644	5e-05	Encodes a purple acid phosphatase (PAP) belonging to the low molecular weight plant PAP group.
AT4G13235	16.4787	42.0806	1.35255	5e-05	Encodes a defensin-like (DEFL) family protein.
AT4G39925	0.990264	2.52817	1.35221	0.0488	AT hook motif DNA-binding family protein;(source:Araport11)
AT1G74940	8.10585	20.6855	1.35158	5e-05	cyclin-dependent kinase, putative (DUF581);(source:Araport11)
AT5G47980	0.521772	1.33054	1.35052	5e-05	HXXXD-type acyl-transferase family protein;(source:Araport11)
AT1G50280	2.43873	6.20364	1.34698	5e-05	Phototropic-responsive NPH3 family protein;(source:Araport11)
AT4G14620	7.76777	19.7547	1.34662	5e-05	hypothetical protein (DUF506);(source:Araport11)
AT4G05100	4.46223	11.3337	1.34478	5e-05	Member of the R2R3 factor gene family.
AT1G11175	4.59605	11.671	1.34446	5e-05	other_RNA;(source:Araport11)
AT5G38030	3.14196	7.9773	1.34424	5e-05	MATE efflux family protein;(source:Araport11)
AT1G07175	2.63891	6.68806	1.34165	0.0325	alternative NAD(P)H dehydrogenase;(source:Araport11)
AT4G33666	116.074	294.172	1.34162	5e-05	hypothetical protein;(source:Araport11)
AT1G75380	22.0103	55.7791	1.34155	5e-05	Encodes a nuclease involved in ABA-mediated callose deposition. It has been shown to interact with JAZ proteins, binds to a jasmonic acid-responsive element (JARE) and repress AtJMT expression.
AT3G03850	1.73957	4.40312	1.3398	0.00045	SAUR-like auxin-responsive protein family;(source:Araport11)
AT4G23200	0.444935	1.12506	1.33834	0.0004	Encodes a cysteine-rich receptor-like protein kinase.
AT1G70830	46.2631	116.452	1.3318	5e-05	MLP-like protein 28;(source:Araport11)
AT1G24430	2.48238	6.24296	1.33051	5e-05	HXXXD-type acyl-transferase family protein;(source:Araport11)
AT4G39180	1.99889	5.01954	1.32836	0.00155	encodes a protein that complements the function of a sec14(ts) mutant of S. cerevisiae
AT2G15830	9.09366	22.8074	1.32657	5e-05	hypothetical protein;(source:Araport11)
AT4G01330	11.9745	30.0292	1.3264	5e-05	Protein kinase superfamily protein;(source:Araport11)
AT5G10695	11.0075	27.5832	1.3253	5e-05	methionyl-tRNA synthetase;(source:Araport11)
AT1G64400	5.28757	13.2303	1.32317	5e-05	AMP-dependent synthetase and ligase family protein;(source:Araport11)
AT3G05690	3.77016	9.43	1.32263	5e-05	Encodes a subunit of CCAAT-binding complex, binds to CCAAT box motif present in some plant promoter sequences. One of three members of this class (HAP2A, HAP2B, HAP2C), it is expressed in vegetative and reproductive tissues.
AT5G50820	7.00404	17.5162	1.32243	5e-05	NAC domain containing protein 97;(source:Araport11)
AT1G15830	2.37824	5.94721	1.32232	5e-05	hypothetical protein;(source:Araport11)
AT1G30760	2.71948	6.77387	1.31665	5e-05	Encodes a BBE-like enzyme that acts in monolignol metabolism by catalyzing the oxidation of aromatic allylic alcohols, such as coumaryl-, sinapyl-, and coniferyl alcohol, to the corresponding aldehydes. The mRNA is cell-to-cell mobile.
AT3G27997	4.75033	11.8263	1.3159	5e-05	pseudogene of expressed protein;(source:Araport11)
AT2G26710	5.53162	13.765	1.31523	5e-05	Encodes a member of the cytochrome p450 family that serves as a control point between multiple photoreceptor systems and brassinosteroid signal transduction. Involved in brassinolide metabolism. Mediates response to a variety of light signals including hypocotyl elongation and cotyledon expansion.
AT5G11060	7.87535	19.5962	1.31516	5e-05	A member of Class II KN1-like homeodomain transcription factors (together with KNAT3 and KNAT5), with greatest homology to the maize knox1 homeobox protein. Expression regulated by light. Detected in all tissues examined, but most prominent in leaves and young siliques. Transient expression of GFP translational fusion protein suggests bipartite localization in nucleus and cytoplasm. KNAT4 promote…
AT2G22850	7.23482	17.9969	1.31472	0.01425	basic leucine-zipper 6;(source:Araport11)
AT3G13065	1.05565	2.61809	1.31038	0.00365	STRUBBELIG-receptor family 4;(source:Araport11)
AT4G28040	13.5689	33.6372	1.30975	5e-05	nodulin MtN21-like transporter family protein
AT4G28150	1.16609	2.88867	1.30873	5e-05	hypothetical protein (DUF789);(source:Araport11)
AT2G02130	293.957	728.083	1.3085	5e-05	Predicted to encode a PR (pathogenesis-related) protein. Belongs to the plant defensin (PDF) family with the following members: At1g75830/PDF1.1, At5g44420/PDF1.2a, At2g26020/PDF1.2b, At5g44430/PDF1.2c, At2g26010/PDF1.3, At1g19610/PDF1.4, At1g55010/PDF1.5, At2g02120/PDF2.1, At2g02100/PDF2.2, At2g02130/PDF2.3, At1g61070/PDF2.4, At5g63660/PDF2.5, At2g02140/PDF2.6, At5g38330/PDF3.1 and At4g30070/PDF…
AT1G64480	0.747705	1.84829	1.30565	0.01595	calcineurin B-like protein 8, member of plant-specific family of calcium sensor proteins containing 3 EF-hand motifs
AT4G34790	0.576887	1.42524	1.30484	0.04455	SAUR-like auxin-responsive protein family;(source:Araport11)
AT5G13080	2.12892	5.25677	1.30405	0.0001	WRKY75 is one of several transcription factors induced during Pi deprivation. It is nuclear localized and regulated differentially during Pi starvation. RNAi mediated suppression of WRKY75 made the plants more susceptible to Pi stress as indicated by the higher accumulation of anthocyanin during Pi starvation.
AT5G11110	10.981	27.0881	1.30265	5e-05	Encodes a protein with putative sucrose-phosphate synthase activity.Involved in pollen exine formation.
AT4G16190	65.4416	161.327	1.30171	5e-05	Papain family cysteine protease;(source:Araport11)
AT1G68360	2.07992	5.12319	1.30051	5e-05	Encodes a nuclear localized member of the C2H2 family of TFIIIA transcription factors.GIS3 is involved in trichome initiation and development downstream of GA and cytokinin signaling. GIS regulates the expression GIS and GIS2.
AT5G66170	17.5315	43.1676	1.3	5e-05	Encodes a thiosulfate sulfurtransferase/rhodanese.
AT1G44160	2.43742	5.99715	1.29892	0.00195	HSP40/DnaJ peptide-binding protein;(source:Araport11)
AT5G22660	0.74604	1.83379	1.2975	0.00065	FBD, F-box, Skp2-like and Leucine Rich Repeat domains containing protein;(source:Araport11)
AT2G43510	13.9542	34.2953	1.29731	5e-05	Member of the defensin-like (DEFL) family. Encodes putative trypsin inhibitor protein which may function in defense against herbivory.
AT1G49320	5.33609	13.1053	1.2963	5e-05	Encodes USPL1, a BURP domain protein targeted to the protein storage vacuoles. Overexpression of USPL1 affects seed development, protein storage vacuoles and lipid vesicles morphology and function.
AT4G26540	3.24374	7.96458	1.29594	5e-05	Leucine-rich repeat receptor-like protein kinase family protein;(source:Araport11)
AT5G48000	3.74842	9.19797	1.29503	5e-05	Encodes a member of the CYP708A family of cytochrome P450 enzymes. THAH appears to add a hydroxyl group to the triterpene thalianol. thah1 mutants have an elevated accumulation of thalianol. thah1-1 mutants have longer roots than wild type plants. Thalian-diol and desaturated thalian-diol are lost from the root extracts of thah1-1 mutants. Overexpression of the sequence from At5g48000.1 rescues t…
AT1G69600	4.0442	9.91925	1.29438	5e-05	Encodes ZFHD1, a member of the zinc finger homeodomain transcriptional factor family. Binds to the 62 bp promoter region of ERD1 (early responsive to dehydration stress 1). Expression of ZFHD1 is induced by drought, high salinity and abscisic acid.
AT3G63060	0.574645	1.40786	1.29276	0.00025	EDL3 is an F-box protein involved that mediated the regulation of abscisic acid signalling.
AT2G23840	5.22345	12.7927	1.29225	5e-05	HNH endonuclease;(source:Araport11)
AT3G50970	25.9861	63.4804	1.28857	5e-05	Belongs to the dehydrin protein family, which contains highly conserved stretches of 7-17 residues that are repetitively scattered in their sequences, the K-, S-, Y- and lysine rich segments. LTI29 and LTI30 double overexpressors confer freeze tolerance. Located in membranes. mRNA upregulated by water deprivation and abscisic acid. The mRNA is cell-to-cell mobile.
AT3G44970	17.2098	42.0349	1.28836	5e-05	Cytochrome P450 superfamily protein;(source:Araport11)
AT5G16360	13.506	32.9611	1.28716	5e-05	NC domain-containing protein-like protein;(source:Araport11)
AT5G44440	0.51951	1.26773	1.28702	0.0004	FAD-binding Berberine family protein;(source:Araport11)
AT5G62630	6.71633	16.3847	1.2866	5e-05	hipl2 protein precursor;(source:Araport11)
AT2G36050	5.83416	14.2248	1.28581	5e-05	ovate family protein 15;(source:Araport11)
AT5G65207	8.52495	20.7639	1.28431	5e-05	hypothetical protein;(source:Araport11)
AT4G04630	1.802	4.38899	1.28429	0.0001	senescence regulator (Protein of unknown function, DUF584);(source:Araport11)
AT3G09910	2.96359	7.21763	1.28418	5e-05	RAB GTPase homolog C2B;(source:Araport11)
AT2G43050	3.39082	8.25679	1.28395	5e-05	Plant invertase/pectin methylesterase inhibitor superfamily;(source:Araport11)
AT5G54064	0.664659	1.61698	1.28262	0.00075	pseudogene, similar to putative receptor protein kinase-like protein
AT1G78815	0.557725	1.35636	1.28211	0.0024	LIGHT-DEPENDENT SHORT HYPOCOTYLS-like protein (DUF640);(source:Araport11)
AT5G01200	0.845764	2.05447	1.28044	0.00025	Duplicated homeodomain-like superfamily protein;(source:Araport11)
AT5G58500	2.5978	6.30881	1.28008	5e-05	LIGHT-DEPENDENT SHORT HYPOCOTYLS-like protein (DUF640);(source:Araport11)
AT2G23590	2.31882	5.62625	1.27878	5e-05	Encodes a protein shown to have carboxylesterase activity in vitro. It has similarity to the SABP2 methyl salicylate esterase from tobacco. This protein does not act on methyl IAA, methyl JA, MeSA, MeGA4, or MEGA9 in vitro.
AT1G71140	2.87326	6.96912	1.27829	5e-05	MATE efflux family protein;(source:Araport11)
AT4G28250	34.5492	83.799	1.27828	5e-05	putative beta-expansin/allergen protein. Naming convention from the Expansin Working Group (Kende et al, 2004. Plant Mol Bio). Involved in the formation of nematode-induced syncytia in roots of Arabidopsis thaliana.
AT1G55020	24.6451	59.7252	1.27704	5e-05	lipoxygenase, a defense gene conferring resistance Xanthomonas campestris The mRNA is cell-to-cell mobile.
AT5G17460	5.81402	14.0853	1.27658	5e-05	glutamyl-tRNA (Gln) amidotransferase subunit C;(source:Araport11)
AT3G62590	1.96306	4.75164	1.27532	0.0057	alpha/beta-Hydrolases superfamily protein;(source:Araport11)
AT3G02550	10.4726	25.3297	1.27421	5e-05	LOB domain-containing protein 41;(source:Araport11)
AT5G65140	6.76348	16.3529	1.27371	5e-05	Haloacid dehalogenase-like hydrolase (HAD) superfamily protein;(source:Araport11)
AT1G78950	1.68465	4.0702	1.27265	5e-05	Terpenoid cyclases family protein;(source:Araport11)
AT3G05880	62.4459	150.865	1.27258	5e-05	Induced by low temperatures, dehydration and salt stress and ABA. Encodes a small (54 amino acids), highly hydrophobic protein that bears two potential transmembrane domains.
AT1G19310	4.87489	11.7748	1.27226	5e-05	RING/U-box superfamily protein;(source:Araport11)
AT3G15720	1.63333	3.94274	1.27138	5e-05	Pectin lyase-like superfamily protein;(source:Araport11)
AT5G18270	5.94753	14.3426	1.26994	5e-05	NAC domain containing protein 87;(source:Araport11)
AT1G68570	27.8286	67.059	1.26886	5e-05	NPF3.1 is a membrane localized GA transporter that is expressed in the root endodermis.
AT5G44700	0.599878	1.44489	1.26822	5e-05	Encodes GASSHO2 (GSO2), a putative leucine-rich repeat transmembrane-type receptor kinase. GSO2 and a homolog GSO1 (At4g20140) are required for the formation of a normal epidermal surface during embryogenesis.
AT1G18710	1.04406	2.50948	1.26518	5e-05	Member of the R2R3 factor gene family.
AT1G13090	9.39877	22.5755	1.26421	5e-05	putative cytochrome P450
AT2G38060	1.18026	2.83438	1.26393	5e-05	Encodes an inorganic phosphate transporter (PHT4;2).
AT3G14780	3.28978	7.89816	1.26353	5e-05	callose synthase;(source:Araport11)
AT5G05250	19.2401	46.1833	1.26325	5e-05	hypothetical protein;(source:Araport11)
AT2G03310	1.25039	2.99846	1.26184	0.0003	transmembrane protein;(source:Araport11)
AT3G61970	1.5515	3.71671	1.26036	5e-05	AP2/B3-like transcriptional factor family protein;(source:Araport11)
AT1G31935	7.62659	18.2692	1.2603	5e-05	Has been identified as a translated small open reading frame by ribosome profiling.
AT3G13432	1.37995	3.30455	1.25984	0.03955	transmembrane protein;(source:Araport11)
AT5G47640	43.8042	104.854	1.25924	5e-05	nuclear factor Y, subunit B2;(source:Araport11)
AT5G07130	1.31476	3.14699	1.25917	5e-05	putative laccase, a member of laccase family of genes (17 members in Arabidopsis).
AT5G44400	4.5788	10.9592	1.2591	5e-05	FAD-binding Berberine family protein;(source:Araport11)
AT3G18770	3.43978	8.22612	1.2579	5e-05	Autophagy-related protein 13;(source:Araport11)
AT3G54780	2.04943	4.90014	1.2576	0.0006	Zinc finger (C3HC4-type RING finger) family protein;(source:Araport11)
AT4G21930	1.29875	3.09806	1.25424	5e-05	senescence regulator (Protein of unknown function, DUF584);(source:Araport11)
AT3G48390	0.641129	1.52842	1.25335	5e-05	MA3 domain-containing protein;(source:Araport11)
AT4G34560	12.9156	30.6441	1.24649	5e-05	transmembrane protein;(source:Araport11)
AT5G04080	16.4967	39.1013	1.24504	5e-05	cysteine-rich TM module stress tolerance protein;(source:Araport11)
AT1G16530	2.67208	6.32585	1.2433	5e-05	ASYMMETRIC LEAVES 2-like 9;(source:Araport11)
AT4G24140	8.64292	20.4243	1.2407	5e-05	alpha/beta-Hydrolases superfamily protein;(source:Araport11)
AT3G51220	1.38819	3.27709	1.23921	0.0001	WEB family protein (DUF827);(source:Araport11)
AT5G66880	8.54705	20.1007	1.23375	5e-05	encodes a member of SNF1-related protein kinases (SnRK2) whose activity is activated by ionic (salt) and non-ionic (mannitol) osmotic stress. Enzyme involved in the ABA signaling during seed germination, dormancy and seedling growth. The mRNA is cell-to-cell mobile.
AT4G27450	27.7555	65.2478	1.23316	5e-05	aluminum induced protein with YGL and LRDR motifs;(source:Araport11)
AT2G19200	0.521758	1.22551	1.23193	0.00285	pseudogene of hypothetical protein (DUF626);(source:Araport11)
AT2G18700	14.9079	34.9966	1.23114	5e-05	Encodes an enzyme putatively involved in trehalose biosynthesis. The protein has a trehalose synthase (TPS)-like domain that may or may not be active as well as a trehalose phosphatase (TPP)-like domain.
AT3G49120	56.2604	132.066	1.23107	5e-05	Class III peroxidase Perx34. Expressed in roots, leaves and stems. Located in the cell wall. Involved in cell elongation. Expression activated by light. May play a role in generating H2O2 during defense response. The mRNA is cell-to-cell mobile.
AT4G33880	1.1667	2.7354	1.22932	5e-05	RSL2 was expressed concurrently with RSL4 and its expression was controlled by RHD6 and RSL1. Required for root-hair growth.
AT1G10140	9.71954	22.7824	1.22896	5e-05	Uncharacterized conserved protein UCP031279;(source:Araport11)
AT1G73850	3.77285	8.84046	1.22847	5e-05	DNA ligase (DUF1666);(source:Araport11)
AT5G63970	4.69307	10.9885	1.22739	5e-05	Encodes a ubiquitin ligase that is an essential upstream modulator of JA signaling in response to various stimuli.
AT1G51170	6.95364	16.2787	1.22715	5e-05	Encodes an active AGC VIII protein kinase that interacts with the putative transcription factor ATS and regulates planar growth during integument development in the ovule. Mutants exhibit ectopic growth in filaments and petals, as well as aberrant embryogenesis.
AT5G11100	2.91577	6.82557	1.22707	5e-05	Calcium-dependent lipid-binding (CaLB domain) family protein;(source:Araport11)
AT2G31200	39.4929	92.3352	1.22529	5e-05	Encodes actin depolymerizing factor 6 (ADF6). The mRNA is cell-to-cell mobile.
AT2G22920	4.92527	11.5021	1.22362	5e-05	serine carboxypeptidase-like 12;(source:Araport11)
AT5G62280	16.8926	39.4429	1.22337	5e-05	DUF1442 family protein (DUF1442);(source:Araport11)
AT1G08990	4.3487	10.1497	1.22278	5e-05	plant glycogenin-like starch initiation protein 5;(source:Araport11)
AT5G36110	0.739404	1.72532	1.22243	0.00025	Encodes a member of the CYP716A subfamily of cytochrome P450 monooxygenases with triterpene oxidizing activity catalyzing C-28 hydroxylation of alpha-amyrin, beta-amyrin, and lupeol, producing uvaol, erythrodiol, and betulin, respectively. Additionally, it shows carboxylation activity for the C-28 position of alpha- and beta-amyrin.
AT3G25717	18.6576	43.5231	1.22202	5e-05	ROTUNDIFOLIA like 16;(source:Araport11)
AT5G53990	3.07301	7.16845	1.22201	5e-05	UDP-Glycosyltransferase superfamily protein;(source:Araport11)
AT4G25760	1.82557	4.25524	1.22089	5e-05	Encodes a member of the GDU (glutamine dumper) family proteins involved in amino acid export: At4g31730 (GDU1), At4g25760 (GDU2), At5g57685 (GDU3), At2g24762 (GDU4), At5g24920 (GDU5), At3g30725 (GDU6) and At5g38770 (GDU7).
AT3G25640	3.49308	8.13137	1.219	5e-05	MIZU-KUSSEI-like protein (Protein of unknown function, DUF617);(source:Araport11)
AT1G61795	4.48601	10.4391	1.21849	5e-05	PAK-box/P21-Rho-binding family protein;(source:Araport11)
AT4G35160	7.05774	16.4209	1.21826	5e-05	Encodes a cytosolic N-acetylserotonin O-methyltransferase that can convert N-acetylserotonin to melatonin and serotonin to 5-methoxytryptamine in the process of melatonin synthesis. It does not have caffeic acid O- methyltransferase activity.
AT3G53510	3.03911	7.0667	1.21739	5e-05	Belongs to a clade of five Arabidopsis thaliana ABCG half-transporters that are required for synthesis of an effective suberin barrier in roots and seed coats (ABCG2, ABCG6, and ABCG20) and for synthesis of an intact pollen wall (ABCG1 and ABCG16).
AT2G39400	4.39588	10.2186	1.21697	5e-05	alpha/beta-Hydrolases superfamily protein;(source:Araport11)
AT5G05160	10.3728	24.1083	1.21672	5e-05	Encodes a receptor-like kinase that activates secondary growth, the production of secondary vascular tissues.
AT3G29630	2.31003	5.36365	1.2153	5e-05	UDP-Glycosyltransferase superfamily protein;(source:Araport11)
AT1G11190	3.10843	7.1984	1.21149	5e-05	Encodes a bifunctional nuclease that acts on both RNA and DNA involved in nucleic acid degradation to facilitate nucleotide and phosphate recovery during senescence. It has mismatch-specific endonuclease activity with wide recognition of single base mismatches as well as the ability to cleave indel types of mismatches (heteroduplexes with loops).
AT4G16520	87.0047	201.443	1.21121	5e-05	Ubiquitin-like superfamily protein;(source:Araport11)
AT2G24762	13.2023	30.546	1.21019	5e-05	Encodes a member of the GDU (glutamine dumper) family proteins involved in amino acid export: At4g31730 (GDU1), At4g25760 (GDU2), At5g57685 (GDU3), At2g24762 (GDU4), At5g24920 (GDU5), At3g30725 (GDU6) and At5g38770 (GDU7).
AT3G19680	13.6	31.4659	1.21018	5e-05	hypothetical protein (DUF1005);(source:Araport11)
AT5G27350	45.7931	105.933	1.20995	5e-05	Encodes a sugar-porter family protein that is induced during leaf senescence. The increase in its gene expression during leaf senescence is paralleled by an accumulation of monosaccharides. The mRNA is cell-to-cell mobile.
AT2G46550	9.51241	21.9738	1.2079	5e-05	transmembrane protein;(source:Araport11)
AT4G10270	6.166	14.2433	1.20788	0.0459	Wound-responsive family protein;(source:Araport11)
AT5G53120	21.793	50.3203	1.20728	5e-05	encodes a novel spermine synthase and is a paralog of previously characterized spermidine synthases, SPDS1 and SPDS2. SPDS3 forms heterodimers with SDPS2, which in turn forms heterodimers with SDPS1 in vivo. The gene does not complement speDelta3 deficiency of spermidine synthase in yeast but DOES complement speDelta4 deficiency.
AT2G04852	5.76135	13.3003	1.20698	0.0007	Potential natural antisense gene, locus overlaps with AT2G04850
AT5G10946	2.25016	5.18697	1.20486	0.0003	hypothetical protein;(source:Araport11)
AT5G47920	4.19349	9.66231	1.20422	5e-05	transcription elongation factor;(source:Araport11)
AT1G60750	1.02541	2.36104	1.20322	0.00035	NAD(P)-linked oxidoreductase superfamily protein;(source:Araport11)
AT2G30790	1.2319	2.83605	1.203	0.00025	Encodes a 23 kD extrinsic protein that is part of photosystem II and participates in the regulation of oxygen evolution.
AT1G14520	0.620379	1.42805	1.20282	0.00105	Encodes MIOX1. Belongs to myo-inositol oxygenase gene family.
AT3G11020	0.572776	1.31788	1.20218	0.00105	encodes a member of the DREB subfamily A-2 of ERF/AP2 transcription factor family (DREB2B). The protein contains one AP2 domain. There are eight members in this subfamily including DREB2A.
AT1G76930	281.994	648.771	1.20204	5e-05	Encodes an Arabidopsis extensin gene that belongs to cell-wall hydroxyproline-rich glycoproteins. The cross-link of extensins enforces cell wall strength. Transgenic plants overexpressing this gene show an increase in stem thickness.
AT2G21560	15.9336	36.6505	1.20176	5e-05	nucleolar-like protein;(source:Araport11)
AT2G25625	7.21324	16.5779	1.20054	5e-05	histone deacetylase-like protein;(source:Araport11)
AT3G17110	4.28746	9.85334	1.20049	5e-05	Probably not a pseudogene based on evidence for transcription (RNA-seq) and translation (Ribo-seq) described in PMID:27791167
AT3G20300	6.74231	15.4785	1.19895	5e-05	extracellular ligand-gated ion channel protein (DUF3537);(source:Araport11)
AT2G34850	0.505592	1.15822	1.19586	0.0034	NAD(P)-binding Rossmann-fold superfamily protein;(source:Araport11)
AT1G14700	17.6856	40.4581	1.19385	5e-05	purple acid phosphatase 3;(source:Araport11)
AT4G39070	3.24356	7.41659	1.19318	5e-05	Encodes BZS1, a brassinosteroids-regulated BZR1 target (BRBT) gene. BZS1 is a putative zinc finger transcription factor. Expression of BZS1 was increased under BR-deficient condition and repressed by BR. Transgenic Arabidopsis plants overexpressing BZS1 showed a hypersensitivity to the BR biosynthetic inhibitor brassinazole (BRZ). In contrast, transgenic plants expressing reduced level of BZS1 ha…
AT2G38530	154.967	354.306	1.19303	5e-05	Involved in lipid transfer between membranes and plays a role in maintaining the integrity of the cuticle-cell wall interface. Belongs to a family of Lipid transfer proteins. Sequence similarity to other plant/Arabidopsis LPT genes but highest similarity to LPT1. Stress and pathogen-inducible motifs found in the upstream region. Expressed in flower, leaves and siliques but absent in roots. Predic…
AT5G20270	28.431	64.9982	1.19293	5e-05	heptahelical transmembrane protein homologous to human adiponectin receptors and progestin receptors
AT2G47440	25.565	58.3968	1.19172	5e-05	Tetratricopeptide repeat (TPR)-like superfamily protein;(source:Araport11)
AT1G44180	0.769789	1.75776	1.1912	0.0003	Peptidase M20/M25/M40 family protein;(source:Araport11)
AT1G76180	241.562	551.584	1.19119	5e-05	Encodes a dehydrin protein whose expression is induced early on in response to dehydration stress. This gene's expression to cold occurs in two waves, with early induction occurring within 1 h and secondary induction occurring 5 h after the beginning of cold stress. Expression is also induced in response to ABA but not in response to 2,4-D, BA, and GA3. ERD14 protein is capable of binding Ca2+, e…
AT2G18230	32.5629	74.232	1.18881	5e-05	Encodes a protein that might have inorganic pyrophosphatase activity.
AT4G39410	0.607513	1.38421	1.18808	0.00465	Encodes a member of the Group II-c WRKY Transcription Factor family that is involved in stem development and has been shown to directly bind to the promoter of NST2. Mutants show a weak stem phenotype and show decreased expression of lignin-synthesis-related genes.
AT4G34650	6.34455	14.4483	1.18731	5e-05	Encodes a protein with similarity to squalene synthase which catalyzes the first committed step in sterol biosynthesis. To date no experimental evidence exists that SQS2 functions as a squalene synthase and some experiments indicate it does not have this function.
AT1G34670	3.30408	7.52114	1.1867	5e-05	Encodes a member of the R2R3 transcription factor gene family that is a negative regulator of lateral root (LR) development. It has been proposed that this transcription factor is part of a novel negative feedback loop stimulated specifically in the endodermis upon LR initiation to ensure that LRs are formed only in the correct place.
AT1G18620	11.7723	26.7954	1.18659	5e-05	LONGIFOLIA protein;(source:Araport11)
AT2G05518	1.13048	2.57087	1.18532	0.03215	other_RNA;(source:Araport11)
AT5G58070	103.287	234.858	1.18513	5e-05	Encodes a temperature-induced lipocalin TIL1. Involved in thermotolerance. Peripherally associated with plasma membrane.
AT4G34060	0.809594	1.8401	1.18451	5e-05	Encodes a protein with 5-meC and thymine-DNA glycosylase activity with a preference for CpG and CpHpG sequences. Involved in maintaining methylation marks.
AT5G40720	1.50569	3.42068	1.18386	5e-05	C3H4 type zinc finger protein (DUF23);(source:Araport11)
AT4G11650	24.5725	55.8243	1.18385	5e-05	osmotin-like protein
AT4G38690	9.65917	21.9218	1.1824	5e-05	PLC-like phosphodiesterases superfamily protein;(source:Araport11)
AT4G24130	23.3839	53.056	1.182	5e-05	DUF538 family protein (Protein of unknown function, DUF538);(source:Araport11)
AT3G16450	92.3584	209.433	1.18117	5e-05	Mannose-binding lectin superfamily protein;(source:Araport11)
AT1G64970	8.275	18.7554	1.18047	5e-05	gamma-tocopherol methyltransferase (g-TMT) mRNA, nuclear; mutant has Deficient in alpha and beta tocopherol; Accumulates gamma tocopherol in leaves
AT5G25140	5.86966	13.2959	1.17963	5e-05	putative cytochrome P450
AT5G66815	2.52976	5.72452	1.17815	0.00255	transmembrane protein;(source:Araport11)
AT1G28570	6.95504	15.7366	1.17799	5e-05	SGNH hydrolase-type esterase superfamily protein;(source:Araport11)
AT4G25400	1.43671	3.24962	1.1775	0.00435	basic helix-loop-helix (bHLH) DNA-binding superfamily protein;(source:Araport11)
AT4G09900	6.8713	15.5366	1.17702	5e-05	Encodes a protein predicted to act as a carboxylesterase. It has similarity to the SABP2 methyl salicylate esterase from tobacco. This protein does not act on methyl IAA, methyl JA, MeSA, MeGA4, or MEGA9 in vitro.
AT5G19875	33.3138	75.2082	1.17477	5e-05	transmembrane protein;(source:Araport11)
AT3G23290	11.5796	26.1394	1.17464	5e-05	LIGHT-DEPENDENT SHORT HYPOCOTYLS-like protein (DUF640);(source:Araport11)
AT5G49340	1.41502	3.1923	1.17377	0.0001	Encodes a member of the TBL (TRICHOME BIREFRINGENCE-LIKE) gene family containing a plant-specific DUF231 (domain of unknown function) domain. TBL gene family has 46 members, two of which (TBR/AT5G06700 and TBL3/AT5G01360) have been shown to be involved in the synthesis and deposition of secondary wall cellulose, presumably by influencing the esterification state of pectic polymers. A nomenclature…
AT2G04350	27.4463	61.8992	1.17331	5e-05	AMP-dependent synthetase and ligase family protein;(source:Araport11)
AT2G32550	2.58144	5.81938	1.17269	5e-05	Cell differentiation, Rcd1-like protein;(source:Araport11)
AT5G46600	0.609688	1.37421	1.17246	0.00015	aluminum activated malate transporter family protein;(source:Araport11)
AT5G08350	9.59541	21.6182	1.17183	5e-05	GRAM domain-containing protein / ABA-responsive protein-like protein;(source:Araport11)
AT2G06002	1.85657	4.18224	1.17164	0.0048	other_RNA;(source:Araport11)
AT4G27740	7.81342	17.5799	1.1699	5e-05	Yippee family putative zinc-binding protein;(source:Araport11)
AT4G01060	6.03742	13.5798	1.16946	5e-05	Encodes a Myb-related protein similar to CPC. Involved in epidermal cell differentiation. Mutants have reduced numbers of root hairs and increased trichome branching. Involved in endoreduplication. Loss of function mutants are hypertrophic and early flowering.
AT5G18630	14.0265	31.5402	1.16904	5e-05	alpha/beta-Hydrolases superfamily protein;(source:Araport11)
AT2G29300	11.1672	25.1071	1.16883	5e-05	NAD(P)-binding Rossmann-fold superfamily protein;(source:Araport11)
AT5G62100	5.21297	11.7155	1.16824	5e-05	A member of Arabidopsis BAG (Bcl-2-associated athanogene) proteins, plant homologs of mammalian regulators of apoptosis. Plant BAG proteins are multi-functional and remarkably similar to their animal counterparts, as they regulate apoptotic-like processes ranging from pathogen attack, to abiotic stress, to plant development.
AT5G19140	56.1323	126.121	1.16791	5e-05	aluminum induced protein with YGL and LRDR motifs;(source:Araport11)
AT5G25980	39.2923	88.2454	1.16727	5e-05	Myrosinase (thioglucoside glucohydrolase) gene involved in glucosinoloate metabolism. The mRNA is cell-to-cell mobile.
AT2G40460	10.0198	22.5018	1.16719	5e-05	Major facilitator superfamily protein;(source:Araport11)
AT1G55240	2.5221	5.66142	1.16654	5e-05	proteinase inhibitor I4, serpin (DUF716);(source:Araport11)
AT1G51500	60.4816	135.65	1.16532	5e-05	Encodes an ABC transporter involved in cuticular wax biosynthesis. Lines carrying recessive mutations in this locus have weakly glaucous stem surface, and relative elevated secondary alcohols and ketones.
AT1G19330	7.81142	17.5152	1.16495	5e-05	histone deacetylase complex subunit;(source:Araport11)
AT5G64700	3.67442	8.23582	1.1644	5e-05	nodulin MtN21-like transporter family protein
AT1G78680	28.8535	64.6258	1.16336	5e-05	The Arabidopsis protein AtGGH2 is a gamma-glutamyl hydrolase acting specifically on monoglutamates. The enzyme is involved in the tetrahydrofolate metabolism and located to the vacuole.
AT3G25855	1.03465	2.31681	1.163	0.0062	Copper transport protein family;(source:Araport11)
AT3G29680	1.47129	3.29037	1.16117	5e-05	HXXXD-type acyl-transferase family protein;(source:Araport11)
AT3G03170	1.50183	3.35863	1.16115	0.00015	hypothetical protein;(source:Araport11)
AT4G17970	3.36435	7.51106	1.15869	5e-05	Anion transporter involved in stomatal closure. Gene has 3 splicing variants.
AT2G23910	5.73763	12.805	1.15818	5e-05	NAD(P)-binding Rossmann-fold superfamily protein;(source:Araport11)
AT4G11350	2.37499	5.29846	1.15765	5e-05	transferring glycosyl group transferase (DUF604);(source:Araport11)
AT3G21090	5.07107	11.3052	1.15662	5e-05	ABC-2 type transporter family protein;(source:Araport11)
AT2G02990	1.59249	3.54897	1.15612	0.0004	Encodes a member of the ribonuclease T2 family that responds to inorganic phosphate starvation, and inhibits production of anthocyanin. Also involved in wound-induced signaling independent of jasmonic acid. Its expression is responsive to both phosphate (Pi) and phosphite (Phi) in roots.
AT5G18690	23.0912	51.4559	1.15599	5e-05	arabinogalactan protein 25;(source:Araport11)
AT3G16470	35.6862	79.5016	1.15562	5e-05	Encodes a JA-responsive gene that coordinates with GRP7 in shaping plant development through the regulation of RNA processing in Arabidopsis. AtJAC1 interacts with RNA binding protein GRP7 specifically in the cytoplasm to regulate its nucleocytoplasmic distribution.
AT2G38000	4.70022	10.4638	1.15461	0.0035	chaperone protein dnaJ-like protein;(source:Araport11)
AT3G57540	4.19808	9.33614	1.1531	5e-05	Remorin family protein;(source:Araport11)
AT1G53580	33.1973	73.7204	1.151	5e-05	Mononuclear Fe(II)-containing member of the b-lactamase fold superfamily. ETHE1 is homodimeric in solution, exhibits low-level esterase activity, and specifically binds a single Fe(II) atom in the active site.
AT5G45960	1.85791	4.12094	1.14929	5e-05	GDSL-motif esterase/acyltransferase/lipase. Enzyme group with broad substrate specificity that may catalyze acyltransfer or hydrolase reactions with lipid and non-lipid substrates.
AT1G31580	91.4927	202.638	1.14718	5e-05	Encodes cell wall protein. ECS1 is not a Xcc750 resistance gene, but the genetic data indicate that ECS1 is linked to a locus influencing resistance to Xcc750. The mRNA is cell-to-cell mobile.
AT5G65170	4.14006	9.16844	1.14702	5e-05	VQ motif-containing protein;(source:Araport11)
AT2G02380	0.872069	1.9309	1.14676	0.0033	Encodes glutathione transferase belonging to the zeta class of GSTs. Naming convention according to Wagner et al. (2002).
AT4G33150	13.3976	29.6616	1.14662	5e-05	Encodes two proteins. One protein is the monofunctional saccharopine dehydrogenase involved in lysine degradation. The longer protein from the same LKR/SDH locus is bifunctional and also has saccharopine dehydrogenase activity. The monofunctional SDH functions mainly to enhance the flux of lysine catabolism. Gene expression is induced by abscisic acid, jasmonate, and under sucrose starvation.
AT5G59780	19.0154	42.0898	1.1463	5e-05	Encodes a putative transcription factor (MYB59).
AT4G17280	6.43396	14.2407	1.14624	0.0006	Auxin-responsive family protein;(source:Araport11)
AT3G20100	14.3771	31.812	1.1458	5e-05	member of CYP705A The mRNA is cell-to-cell mobile.
AT5G58670	1.44676	3.20062	1.14553	5e-05	phosphatidylinositol-specific phospholipase C is induced to a significant extent under various environmental stresses, such as dehydration, salinity, and low temperature. May play a role in secondary ABA response. There are two genes called ATPLC1, one corresponding to AT4g38530 and one corresponding ot AT5g58670 (this one).
AT2G32090	19.8935	43.9924	1.14496	5e-05	Lactoylglutathione lyase / glyoxalase I family protein;(source:Araport11)
AT3G05030	6.99893	15.4556	1.14292	5e-05	Encodes a vacuolar K+/H+ exchanger essential for active K+ uptake at the tonoplast and involved in regulating stomatal closure.
AT3G47540	8.49937	18.7578	1.14206	5e-05	Chitinase family protein;(source:Araport11)
AT1G19660	31.5821	69.6833	1.14171	5e-05	Wound-responsive family protein;(source:Araport11)
AT1G24470	0.482044	1.06285	1.1407	0.0109	Encodes one of the two Arabidopsis homologues to YBR159w encoding a S. cerevisiae beta-ketoacyl reductase (KCR), which catalyzes the first reduction during VLCFA (very long chain fatty acids, >18 carbon) elongation: KCR1 (At1g67730), KCR2 (At1g24470). Complementation of the yeast ybr159Delta mutant demonstrated that the two KCR proteins are divergent and that only AtKCR1 can restore heterologous …
AT5G49690	1.28025	2.82211	1.14035	5e-05	UDP-Glycosyltransferase superfamily protein;(source:Araport11)
AT4G25420	0.682868	1.50303	1.1382	0.0015	Encodes gibberellin 20-oxidase that is involved in the later steps of the gibberellin biosynthetic pathway. Regulated by a circadian clock. Weak expression response to far red light.
AT1G55760	4.05731	8.92671	1.13761	5e-05	BTB/POZ domain-containing protein;(source:Araport11)
AT4G39800	134.156	294.984	1.13673	5e-05	** Referred to as MIPS2 in Mitsuhashi et al 2008. myo-inositol-1-phosphate synthase isoform 1.Expressed in leaf, root and silique. Immunolocalization experiments with an antibody recognizing MIPS1, MIPS2, and MIPS3 showed endosperm localization.
AT4G39830	0.524674	1.15343	1.13644	5e-05	Cupredoxin superfamily protein;(source:Araport11)
AT4G36900	4.64476	10.2058	1.13571	5e-05	encodes a member of the DREB subfamily A-5 of ERF/AP2 transcription factor family (RAP2.10). The protein contains one AP2 domain. There are 16 members in this subfamily including RAP2.9 and RAP2.1.
AT1G68530	132.381	290.794	1.1353	5e-05	Encodes KCS6, a member of the 3-ketoacyl-CoA synthase family involved in the biosynthesis of VLCFA (very long chain fatty acids).
AT1G08910	7.1897	15.7859	1.13463	5e-05	Encodes an SP-RING domain containing protein that functions in sumolaytion and is involved in positive regulation of sulfur metabolism and stress response.
AT2G20180	10.0564	22.046	1.1324	5e-05	Encodes a novel Myc-related bHLH transcription factor that has transcriptional activation activity in the dark. It is a key negative regulator of phytochrome-mediated seed germination and acts by inhibiting chlorophyll biosynthesis, light-mediated suppression of hypocotyl elongation and far-red light-mediated suppression of seed germination, and promoting negative gravitropism in hypocotyls. Ligh…
AT2G33060	3.92149	8.57512	1.12875	5e-05	receptor like protein 27;(source:Araport11)
AT3G26450	118.231	258.163	1.12667	5e-05	Polyketide cyclase/dehydrase and lipid transport superfamily protein;(source:Araport11)
AT4G16008	5.82997	12.7294	1.1266	5e-05	hypothetical protein;(source:Araport11)
AT5G39890	8.19633	17.8938	1.12641	5e-05	2-aminoethanethiol dioxygenase, putative (DUF1637);(source:Araport11)
AT5G56520	3.64625	7.96016	1.12638	5e-05	hypothetical protein;(source:Araport11)
AT2G40530	2.01164	4.39122	1.12625	0.00035	transmembrane protein;(source:Araport11)
AT3G62550	1.46692	3.20045	1.12548	0.0012	Adenine nucleotide alpha hydrolases-like superfamily protein;(source:Araport11)
AT1G13300	4.79859	10.4677	1.12526	5e-05	Encodes a nuclear localized member of the GARP family of transcription factors. Involved in nitrate/phosphate signaling in roots. It is transcriptionally regulated by nitrate and post transcriptionally by phospate and functions to integrate these two nutrient signaling pathways in the root.
AT3G53980	80.2156	174.869	1.12432	5e-05	Bifunctional inhibitor/lipid-transfer protein/seed storage 2S albumin superfamily protein;(source:Araport11)
AT4G26542	9.97188	21.7176	1.12293	5e-05	Potential natural antisense gene, locus overlaps with AT4G26540
AT3G55290	2.94838	6.4185	1.12231	5e-05	NAD(P)-binding Rossmann-fold superfamily protein;(source:Araport11)
AT5G43780	43.0196	93.5597	1.12089	5e-05	sulfate adenylyltransferase, ATP sulfurylase
AT3G18290	36.8529	80.065	1.11939	5e-05	Encodes BRUTUS (BTS), a putative E3 ligase protein with metal ion binding and DNA binding domains, which negatively regulates the response to iron deficiency. The mRNA is cell-to-cell mobile.
AT5G02020	16.9678	36.8498	1.11886	5e-05	Encodes a protein involved in salt tolerance, names SIS (Salt Induced Serine rich).
AT5G25280	37.3833	81.1611	1.11839	5e-05	serine-rich protein-like protein;(source:Araport11)
AT3G19390	22.4744	48.7358	1.1167	5e-05	Granulin repeat cysteine protease family protein;(source:Araport11)
AT1G30260	4.87864	10.5787	1.11661	5e-05	galactosyltransferase family protein;(source:Araport11)
AT5G57800	49.8676	108.115	1.11639	5e-05	encodes a transmembrane protein with similarity to the sterol desaturase family at the N-terminus and to the short-chain dehydrogenase/reductase family at the C-terminus. Mutant analyses indicate this protein is involved in cuticle membrane and wax biosynthesis. The mRNA is cell-to-cell mobile.
AT1G73480	12.1455	26.3233	1.11592	5e-05	alpha/beta-Hydrolases superfamily protein;(source:Araport11)
AT1G49500	74.6123	161.698	1.11582	5e-05	transcription initiation factor TFIID subunit 1b-like protein;(source:Araport11)
AT1G79520	20.1067	43.4779	1.11261	5e-05	Cation efflux family protein;(source:Araport11)
AT1G05340	10.8328	23.4183	1.11223	5e-05	cysteine-rich TM module stress tolerance protein;(source:Araport11)
AT3G28100	9.02736	19.5152	1.11222	5e-05	nodulin MtN21-like transporter family protein The mRNA is cell-to-cell mobile.
AT3G05936	6.14013	13.2733	1.11219	5e-05	hypothetical protein;(source:Araport11)
AT1G55330	86.4128	186.801	1.11219	5e-05	Encodes a putative arabinogalactan-protein (AGP21).
AT3G55890	1.02015	2.20496	1.11197	0.0323	Yippee family putative zinc-binding protein;(source:Araport11)
AT3G19620	1.39917	3.02298	1.1114	5e-05	Glycosyl hydrolase family protein;(source:Araport11)
AT1G54575	15.6173	33.7363	1.11116	5e-05	hypothetical protein;(source:Araport11)
AT3G10340	9.18621	19.841	1.11094	5e-05	Encodes PAL4, a putative a phenylalanine ammonia-lyase. Arabidopsis has four PALs: AT2G37040 (PAL1), AT3G53260 (PAL2), AT5G04230 (PAL3) and AT3G10340 (PAL4).
AT5G63580	0.73289	1.58257	1.1106	0.00075	encodes a protein whose sequence is similar to flavonol synthase
AT3G44770	0.796982	1.72086	1.11051	0.00035	transmembrane protein, putative (DUF626);(source:Araport11)
AT4G01450	26.8685	58.0116	1.11043	5e-05	nodulin MtN21-like transporter family protein
AT1G68520	72.4255	156.372	1.11041	5e-05	B-box type zinc finger protein with CCT domain-containing protein;(source:Araport11)
AT2G33205	2.06197	4.44792	1.10911	5e-05	Serinc-domain containing serine and sphingolipid biosynthesis protein;(source:Araport11)
AT2G45220	20.6255	44.4711	1.10844	5e-05	Plant invertase/pectin methylesterase inhibitor superfamily;(source:Araport11)
AT2G23000	11.5469	24.8927	1.10822	5e-05	serine carboxypeptidase-like 10;(source:Araport11)
AT5G02640	1.83331	3.95223	1.10822	0.0006	hypothetical protein;(source:Araport11)
AT1G13830	3.86044	8.31951	1.10773	5e-05	Carbohydrate-binding X8 domain superfamily protein;(source:Araport11)
AT1G52330	4.46067	9.61247	1.10765	0.01845	Late embryogenesis abundant (LEA) hydroxyproline-rich glycoprotein family;(source:Araport11)
AT4G11320	96.622	208.046	1.10648	5e-05	Papain family cysteine protease;(source:Araport11)
AT1G66173	0.571591	1.23039	1.10606	0.0096	other_RNA;(source:Araport11)
AT3G14067	80.0221	172.108	1.10484	5e-05	Encodes a protein with similarity to serine protease, subtilisin, that is upregulated during senescence and expressed in the arial portions of the plant.Loss of function mutations have increased branch number but normal silique length and seed set and therefore have increased fertility.
AT4G16146	2.60912	5.59819	1.1014	0.0002	cAMP-regulated phosphoprotein 19-related protein;(source:Araport11)
AT5G50260	1.13336	2.43075	1.1008	5e-05	Encodes a papain-like cysteine protease involved in tapetal programmed cell death and pollen development.CEP1 is expressed specifically in the tapetum from stages 5 to 11 of anther development. The CEP1 protein first appears as a proenzyme in precursor protease vesicles, and is then transported to the vacuole and transformed into the mature enzyme before rupture of the vacuole. CEP1 was also rele…
AT2G26980	27.2738	58.4756	1.10032	5e-05	encodes a serine-threonine protein kinase whose expression increases in response to abscisic acid, cold, drought, high salt, and wounding conditions. The gene is expressed in developing seeds and seedlings. Lines carrying a T-DNA insertions have reduced germination efficiency and expression of cold, high-salt, and abscisic acid marker genes are altered, but not drought-response markers.
AT1G70890	22.3354	47.8384	1.09884	5e-05	MLP-like protein 43;(source:Araport11)
AT3G22930	5.19234	11.1171	1.09832	5e-05	Encodes a calmodulin-like protein.
AT1G35260	6.31935	13.5284	1.09814	5e-05	MLP-like protein 165;(source:Araport11)
AT1G23560	1.44347	3.09002	1.09808	0.0024	OBP32pep, putative (DUF220);(source:Araport11)
AT3G10450	4.09289	8.75847	1.09756	5e-05	serine carboxypeptidase-like 7;(source:Araport11)
AT2G01940	4.69189	10.0228	1.09504	5e-05	Encodes a transcription factor that, together with IDD14 and IDD16, regulates auxin biosynthesis and transport and thus aerial organ morphogenesis and gravitropic responses. May be involved in an early event in shoot gravitropism such as gravity perception and/or a signaling process subsequent to amyloplast sedimentation as a putative transcription factor in gravity-perceptive cells.
AT1G71970	12.3972	26.4804	1.09491	5e-05	hypothetical protein;(source:Araport11)
AT1G09180	0.896963	1.91451	1.09385	0.0112	A member of ARF-like GTPase family. A thaliana has 21 members, in two subfamilies, ARF and ARF-like (ARL) GTPases.
AT1G56650	1.90521	4.06491	1.09327	5e-05	Encodes a putative MYB domain containing transcription factor involved in anthocyanin metabolism and radical scavenging. Essential for the sucrose-mediated expression of the dihydroflavonol reductase gene. Auxin and ethylene responsiveness of PAP1 transcription is lost in myb12 mutants. Interacts with JAZ proteins to regulate anthocyanin accumulation.
AT2G32970	7.2727	15.5042	1.0921	5e-05	G1/S-specific cyclin-E protein;(source:Araport11)
AT5G48880	10.8437	23.1165	1.09207	5e-05	Encodes a peroxisomal 3-keto-acyl-CoA thiolase 2 precursor. EC2.3.1.16 thiolases. AT5G48880.1 is named PKT1 and AT5G48880.2 is named PKT2.
AT2G29740	5.7085	12.168	1.09191	5e-05	UDP-glucosyl transferase 71C2;(source:Araport11)
AT4G21910	17.0183	36.2735	1.09183	5e-05	MATE efflux family protein;(source:Araport11)
AT4G36880	4.59456	9.79251	1.09175	5e-05	cysteine proteinase1;(source:Araport11)
AT3G06390	16.0623	34.2312	1.09163	5e-05	Uncharacterized protein family (UPF0497);(source:Araport11)
AT5G60650	1.86233	3.96781	1.09123	0.0022	proline-rich receptor-like kinase;(source:Araport11)
AT1G35250	5.63442	11.9966	1.09029	5e-05	Thioesterase superfamily protein;(source:Araport11)
AT4G24450	0.835902	1.77957	1.09012	5e-05	phosphoglucan, water dikinase;(source:Araport11)
AT1G76790	11.4766	24.4223	1.0895	5e-05	Encodes a protein with similarity to N-acetylserotonin O-methyltransferase (ASMT) but it does not have ASMT activity in vitro.
AT1G01120	64.6249	137.461	1.08886	5e-05	Encodes a condensing enzyme KCS1 (3-ketoacyl-CoA synthase 1) which is involved in the critical fatty acid elongation process in wax biosynthesis.
AT3G28740	12.7276	27.0576	1.08807	5e-05	Encodes a member of the cytochrome p450 family. Expression is upregulated in response to cis-jasmonate treatment. Overexpression induces synthesis of volatile compounds that affect chemical ecology and insect interactions.
AT5G15160	5.06407	10.7618	1.08755	5e-05	BNQ2 belongs to a family of atypical non-DNA binding basic helix-loop-helix (bHLH) proteins that heterodimerize with and negatively regulate bHLH transcription factors. Directly and negatively regulated by AP3 and PI in petals.Required for appropriate regulation of flowering time.
AT1G71960	9.69382	20.592	1.08695	5e-05	Encodes a plasma membrane localized ABC transporter involved in abscisic acid transport and responses.
AT1G03820	6.16316	13.0869	1.08638	5e-05	E6-like protein;(source:Araport11)
AT2G43820	41.2516	87.5627	1.08587	5e-05	Encodes a nicotinate-O-glycosyltransferase. Induced by Salicylic acid, virus, fungus and bacteria. Also involved in the tryptophan synthesis pathway. Independent of NPR1 for their induction by salicylic acid. UGT74F1 transfers UDP:glucose to salicylic acid (forming a glucoside (SAG) and a glucose ester (SGE)), benzoic acid, and anthranilate in vitro. UGT74F2 shows a weak ability to catalyze the f…
AT3G57380	1.63624	3.47152	1.08518	5e-05	Glycosyltransferase family 61 protein;(source:Araport11)
AT4G15120	2.76984	5.8666	1.08272	5e-05	VQ motif-containing protein;(source:Araport11)
AT5G01520	6.79343	14.3862	1.08247	5e-05	Encodes a cytosolic RING-type E3 ubiquitin (Ub) ligase that is critical for ABA and high salinity responses during germination. AtAIRP2 and SDIR1 likely play a combinatory role in ABA signaling and the response to high salt in Arabidopsis.
AT3G52748	10.4858	22.195	1.0818	5e-05	Has been identified as a translated small open reading frame by ribosome profiling.
AT3G12520	1.77346	3.75339	1.08163	5e-05	Encodes a sulfate transporter that in induced under sulfate limitation.
AT5G67600	78.9135	166.987	1.08139	5e-05	cysteine-rich TM module stress tolerance protein;(source:Araport11)
AT2G28810	10.6816	22.5936	1.08079	5e-05	Dof-type zinc finger DNA-binding family protein;(source:Araport11)
AT5G46590	1.37014	2.89723	1.08035	0.0007	NAC domain containing protein 96;(source:Araport11)
AT1G14790	1.50146	3.17041	1.0783	5e-05	Encodes RNA-dependent RNA polymerase. While not required for virus-induced post-transcriptional gene silencing (PTGS), it can promote turnover of viral RNAs in infected plants. Nomenclature according to Xie, et al. (2004). Involved in the production of Cucumber Mosaic Virus siRNAs.
AT1G20650	17.4585	36.8411	1.07739	5e-05	Protein kinase superfamily protein;(source:Araport11)
AT1G17870	6.14811	12.9656	1.07647	0.0106	S2P-like putative metalloprotease, also contain transmembrane helices near their C-termini and many of them, five of seven, contain a conserved zinc-binding motif HEXXH. Homolog of EGY1. Each of the EGY1 and EGY-like proteins share two additional highly conserved motifs, the previously reported NPDG motif (aa 442?454 in EGY1, Rudner et al., 1999) and a newly defined GNLR motif (aa 171?179 in EGY1…
AT5G16770	1.88529	3.97383	1.07574	5e-05	Member of the R2R3 factor gene family.
AT1G14890	15.9444	33.597	1.07528	5e-05	Plant invertase/pectin methylesterase inhibitor superfamily protein;(source:Araport11)
AT2G37362	8.22758	17.332	1.0749	5e-05	Potential natural antisense gene, locus overlaps with AT2G37360
AT5G65640	18.3399	38.6319	1.07481	5e-05	bHLH093/NFL encodes a bHLH transcription factor involved in GA mediated control of flowering time. Mutants are non-flowering in short days and phenotype can be reversed with GA application. Based on the expression of GA biosynthetic genes in the mutant, it likely acts through regulation of GA metabolism. Its expression shows developmental stage and tissue specificity. In short days it is expresse…
AT1G12450	5.13541	10.8167	1.07471	5e-05	SNARE associated Golgi protein family;(source:Araport11)
AT4G23420	2.61495	5.50048	1.07277	5e-05	NAD(P)-binding Rossmann-fold superfamily protein;(source:Araport11)
AT5G18020	5.5301	11.6314	1.07265	5e-05	SAUR-like auxin-responsive protein family;(source:Araport11)
AT3G12580	34.8334	73.2522	1.0724	5e-05	heat shock protein 70;(source:Araport11)
AT2G31180	0.711546	1.49587	1.07196	0.00805	Member of the R2R3 factor gene family.
AT4G00360	64.0794	134.628	1.07105	5e-05	Encodes a member of the CYP86A subfamily of cytochrome p450 genes. Expressed at moderate levels in flowers, leaves, roots and stems.
AT4G32860	3.62072	7.59871	1.06948	5e-05	Avr9/Cf-9 rapidly elicited protein;(source:Araport11)
AT1G54120	14.5232	30.4762	1.06932	5e-05	hypothetical protein;(source:Araport11)
AT4G21120	1.0883	2.2829	1.06879	5e-05	Encodes a member of the cationic amino acid transporter (CAT) subfamily of amino acid polyamine choline transporters. Mediates efficient uptake of Lys, Arg and Glu in a yeast system. The mRNA is cell-to-cell mobile.
AT2G42750	53.9706	113.211	1.06877	5e-05	DNAJ heat shock N-terminal domain-containing protein;(source:Araport11)
AT5G40380	7.27277	15.253	1.06852	5e-05	Encodes a cysteine-rich receptor-like protein kinase.
AT5G48570	4.79198	10.0483	1.06826	5e-05	Encodes one of the 36 carboxylate clamp (CC)-tetratricopeptide repeat (TPR) proteins (Prasad 2010, Pubmed ID: 20856808) with potential to interact with Hsp90/Hsp70 as co-chaperones.
AT1G01070	8.3183	17.4379	1.06787	5e-05	Encodes a plasma membrane-localized amino acid transporter likely involved in amino acid export in the developing seed.
AT3G02990	2.93376	6.14319	1.06624	5e-05	member of Heat Stress Transcription Factor (Hsf) family The mRNA is cell-to-cell mobile.
AT5G42200	2.86991	6.00846	1.06599	5e-05	RING/U-box superfamily protein;(source:Araport11)
AT3G57090	33.5028	70.1237	1.06562	5e-05	Encodes a protein with similarity to yeast FIS proteins. These membrane anchored proteins bind DRP proteins and function during organelle division. FIS1B is expressed ubiquitously and appears to be involved in peroxisome division.
AT1G09460	5.76913	12.0742	1.0655	5e-05	Carbohydrate-binding X8 domain superfamily protein;(source:Araport11)
AT2G18500	2.24956	4.70126	1.0634	5e-05	ovate family protein 7;(source:Araport11)
AT1G44800	28.7562	60.0959	1.06339	5e-05	Encodes Siliques Are Red 1 (SIAR1). Functions as a bidirectional amino acid transporter that is crucial for the amino acid homeostasis of siliques. Member of nodulin MtN21-like transporter family.
AT1G70920	0.557139	1.16422	1.06325	0.0131	homeobox-leucine zipper protein 18;(source:Araport11)
AT5G53980	5.27861	11.021	1.06203	5e-05	Encodes a homeodomain leucine zipper class I (HD-Zip I) protein.
AT3G18400	4.06184	8.47573	1.0612	5e-05	NAC domain containing protein 58;(source:Araport11)
AT3G49330	3.15793	6.58876	1.06103	0.0007	Plant invertase/pectin methylesterase inhibitor superfamily protein;(source:Araport11)
AT5G22860	3.81042	7.92947	1.05727	5e-05	Serine carboxypeptidase S28 family protein;(source:Araport11)
AT3G29035	6.18499	12.8702	1.05719	5e-05	Encodes a protein with transcription factor activity. Note: this protein (AT3G29035) on occasion has also been referred to as AtNAC3, not to be confused with the AtNAC3 found at locus AT3G15500. The mRNA is cell-to-cell mobile.
AT2G46535	10.8943	22.655	1.05626	0.0005	hypothetical protein;(source:Araport11)
AT5G02090	8.4987	17.6511	1.05444	5e-05	hypothetical protein;(source:Araport11)
AT2G38390	36.3398	75.436	1.0537	5e-05	Peroxidase superfamily protein;(source:Araport11)
AT2G37750	23.4306	48.634	1.05357	5e-05	hypothetical protein;(source:Araport11)
AT1G61600	2.972	6.16449	1.05255	5e-05	DUF1262 family protein (DUF1262);(source:Araport11)
AT5G47380	4.66111	9.66636	1.0523	5e-05	electron transporter, putative (Protein of unknown function, DUF547);(source:Araport11)
AT5G43440	2.28763	4.74274	1.05187	0.00515	encodes a protein whose sequence is similar to ACC oxidase
AT2G16760	4.00051	8.29225	1.05158	5e-05	Calcium-dependent phosphotriesterase superfamily protein;(source:Araport11)
AT4G19420	11.4217	23.6311	1.04891	5e-05	Pectinacetylesterase family protein;(source:Araport11)
AT5G38780	1.75237	3.62308	1.04791	5e-05	S-adenosyl-L-methionine-dependent methyltransferases superfamily protein;(source:Araport11)
AT3G21460	4.16794	8.61246	1.04709	0.00045	Glutaredoxin family protein;(source:Araport11)
AT3G54890	1018.5	2103.1	1.04607	5e-05	Encodes a component of the light harvesting complex associated with photosystem I.
AT5G47240	0.548281	1.13062	1.04413	0.0153	nudix hydrolase homolog 8;(source:Araport11)
AT3G18773	3.95992	8.1616	1.04338	5e-05	RING/U-box superfamily protein;(source:Araport11)
AT4G34530	9.27614	19.1048	1.04234	0.0012	Encodes a transcription factor CIB1 (cryptochrome-interacting basic-helix-loop-helix). CIB1 interacts with CRY2 (cryptochrome 2) in a blue light-specific manner in yeast and Arabidopsis cells, and it acts together with additional CIB1-related proteins to promote CRY2-dependent floral initiation. CIB1 positively regulates FT expression.
AT5G40960	8.58739	17.6805	1.04187	5e-05	transmembrane protein, putative (DUF 3339);(source:Araport11)
AT2G45170	36.0996	74.3129	1.04163	5e-05	Involved in autophagy. Under nutrient starvation the protein localizes to autophagosomes.
AT1G77000	3.08172	6.34381	1.04161	5e-05	AtSKP2;2 is a homolog of human SKP2, the human F-box protein that recruits E2F1. Contains an F-box motif at the N-terminal region and a C-terminal Leu-rich repeat domain. Forms part of an E3-ubiquitin-ligase SCF (Skp1, cullin, F-box) complex and recruits phosphorylated AtE2Fc, a transcriptional factor that might play a role in cell division and during the transition from skotomorphogenesis to pho…
AT4G14746	10.3317	21.2498	1.04037	5e-05	neurogenic locus notch-like protein;(source:Araport11)
AT1G10370	101.161	208.028	1.04012	5e-05	Encodes GSTU17 (Glutathione S-Transferase U17). Functions as a negative component of stress-mediated signal transduction pathways in drought and salt stress responses.
AT1G32700	30.3427	62.3787	1.0397	5e-05	PLATZ transcription factor family protein;(source:Araport11)
AT2G25940	2.4167	4.96383	1.03842	0.0084	Encodes a vacuolar processing enzyme belonging to a novel group of cysteine proteinases that is expressed in vegetative organs and is upregulated in association with various types of cell death and under stressed conditions.
AT1G50630	11.4097	23.4255	1.03782	5e-05	extracellular ligand-gated ion channel protein (DUF3537);(source:Araport11)
AT5G47900	2.86818	5.8764	1.0348	5e-05	heparan-alpha-glucosaminide N-acetyltransferase-like protein (DUF1624);(source:Araport11)
AT2G32150	27.9452	57.1844	1.03302	5e-05	Haloacid dehalogenase-like hydrolase (HAD) superfamily protein;(source:Araport11)
AT4G36648	26.0892	53.3776	1.03278	5e-05	other_RNA;(source:Araport11)
AT4G24265	3.65413	7.47451	1.03245	0.0002	homeobox protein;(source:Araport11)
AT5G65510	0.89189	1.82425	1.03237	0.00075	Encodes one of three PLETHORA transcription factors required to maintain high levels of PIN1 expression at the periphery of the meristem and modulate local auxin production in the central region of the SAM which underlies phyllotactic transitions.
AT1G15460	1.12548	2.29949	1.03077	5e-05	Encodes a efflux-type boron transporter. Over-expression improved plant growth under B toxic conditions.
AT3G61160	2.36076	4.82147	1.03022	5e-05	Protein kinase superfamily protein;(source:Araport11)
AT3G16570	70.7238	144.428	1.03008	5e-05	Encodes RALF23, a member of a diversely expressed predicted peptide family showing sequence similarity to tobacco Rapid Alkalinization Factor (RALF), and is believed to play an essential role in the physiology of Arabidopsis. Consists of a single exon and is characterized by a conserved C-terminal motif and N-terminal signal peptide. RALF23 is significantly downregulated by brassinolide treatment…
AT4G26880	1.00809	2.05627	1.02841	0.02545	Stigma-specific Stig1 family protein;(source:Araport11)
AT1G52880	3.54792	7.23336	1.02769	5e-05	Transcription factor with a NAC domain. Homologous to the petunia gene NAM which is required for the development of the shoot. Expressed in the embryo.
AT1G45201	73.4519	149.723	1.02742	5e-05	Target of AtGRP7 regulation.
AT3G15770	14.2012	28.9079	1.02545	5e-05	hypothetical protein;(source:Araport11)
AT4G26790	0.711731	1.44841	1.02507	0.0488	GDSL-motif esterase/acyltransferase/lipase. Enzyme group with broad substrate specificity that may catalyze acyltransfer or hydrolase reactions with lipid and non-lipid substrates.
AT4G01026	3.41466	6.94188	1.02358	0.00035	Encodes a member of the PYR (pyrabactin resistance )/PYL(PYR1-like)/RCAR (regulatory components of ABA receptor) family proteins with 14 members. PYR/PYL/RCAR family proteins function as abscisic acid sensors. Mediate ABA-dependent regulation of protein phosphatase 2Cs ABI1 and ABI2. PYL/RCAR family proteins function as abscisic acid sensors. Mediate ABA-dependent regulation of ABI1 and ABI2.
AT4G12120	3.09636	6.29416	1.02344	5e-05	member of KEULE Gene Family
AT5G17165	1.67079	3.39629	1.02343	0.01905	hypothetical protein;(source:Araport11)
AT5G44572	10.7461	21.8394	1.02312	5e-05	transmembrane protein;(source:Araport11)
AT1G23040	18.6975	37.986	1.02262	5e-05	hydroxyproline-rich glycoprotein family protein;(source:Araport11)
AT1G29660	60.1436	122.083	1.02138	5e-05	GDSL-motif esterase/acyltransferase/lipase. Enzyme group with broad substrate specificity that may catalyze acyltransfer or hydrolase reactions with lipid and non-lipid substrates.
AT3G60160	1.14949	2.3326	1.02095	5e-05	member of MRP subfamily
ATCG00330	61.9317	125.674	1.02094	5e-05	30S chloroplast ribosomal protein S14
AT2G16700	17.4115	35.3211	1.02049	5e-05	Encodes actin depolymerizing factor 5 (ADF5).
AT5G07790	2.01471	4.08682	1.02041	5e-05	hypothetical protein;(source:Araport11)
AT2G46030	24.7788	50.2363	1.01962	5e-05	Ubiquitin conjugating enzyme E2
AT2G23300	3.00402	6.08867	1.01923	5e-05	Leucine-rich repeat protein kinase family protein;(source:Araport11)
AT1G54130	18.8349	38.1732	1.01915	5e-05	This gene appears to be at least partially redundant with RSH2 (At3g14050). Guanosine tetraphosphate synthesized by RSH2/RSH3 (and CRSH At3g17470) to an unknown extent can repress chloroplast gene expression, and also reduce chloroplast size.
AT3G25130	3.21405	6.51169	1.01864	5e-05	acidic leucine-rich nuclear phosphoprotein 32 family B protein;(source:Araport11)
AT5G46060	0.627544	1.27078	1.01793	0.01735	spastin, putative (Protein of unknown function, DUF599);(source:Araport11)
AT1G07720	39.7728	80.4411	1.01615	5e-05	Encodes KCS3, a member of the 3-ketoacyl-CoA synthase family involved in the biosynthesis of VLCFA (very long chain fatty acids).
AT2G43570	2.2941	4.63947	1.01603	5e-05	chitinase;(source:Araport11)
AT1G27290	70.0234	141.534	1.01524	5e-05	transmembrane protein;(source:Araport11)
AT2G01520	20.1265	40.6783	1.01516	5e-05	Encodes a cis-cinnamic acid responsive gene that is a member of the major latex protein-like gene family and plays a role in promoting vegetative growth and delaying &#64258;owering. The mRNA is cell-to-cell mobile.
AT3G58620	4.63659	9.3666	1.01446	5e-05	Encodes one of the 36 carboxylate clamp (CC)-tetratricopeptide repeat (TPR) proteins (Prasad 2010, Pubmed ID: 20856808) with potential to interact with Hsp90/Hsp70 as co-chaperones. The TTL family is required for osmotic stress tolerance and male sporogenesis.
AT4G28240	65.0275	131.192	1.01256	5e-05	Wound-responsive family protein;(source:Araport11)
AT5G03120	15.097	30.4386	1.01164	5e-05	transmembrane protein;(source:Araport11)
AT2G36295	1.09032	2.19534	1.00969	0.007	hypothetical protein;(source:Araport11)
AT4G37800	165.811	333.648	1.00879	5e-05	xyloglucan endotransglucosylase/hydrolase 7;(source:Araport11)
AT5G22850	11.6347	23.4103	1.00871	5e-05	Eukaryotic aspartyl protease family protein;(source:Araport11)
AT4G09760	10.3682	20.8537	1.00814	0.00025	encodes a choline synthase whose gene expression is induced by high salt and mannitol.
AT1G14760	1.14819	2.3093	1.00809	0.0228	Encodes a novel Arabidopsis KNOX gene that encodes a MEINOX domain but lacks the homeodomain and interacts with TALE-class homeodomain proteins to modulate their activities
AT2G31945	1.36234	2.73904	1.00758	0.03645	transmembrane protein;(source:Araport11)
AT2G26690	85.6501	172.095	1.00668	5e-05	Major facilitator superfamily protein;(source:Araport11)
AT5G05270	120.694	242.407	1.00608	5e-05	Chalcone-flavanone isomerase family protein;(source:Araport11)
AT1G68470	1.61464	3.24279	1.00602	5e-05	Exostosin family protein;(source:Araport11)
AT4G14740	10.1525	20.3851	1.00568	5e-05	auxin canalization protein (DUF828);(source:Araport11)
AT4G38730	7.65858	15.3766	1.00559	5e-05	magnesium transporter, putative (DUF803);(source:Araport11)
AT2G48130	22.0698	44.3055	1.00541	5e-05	Bifunctional inhibitor/lipid-transfer protein/seed storage 2S albumin superfamily protein;(source:Araport11)
AT1G77855	1.95666	3.9275	1.00522	5e-05	BPS1-like protein;(source:Araport11)
AT1G06080	11.1187	22.3094	1.00466	5e-05	Encodes a protein homologous to delta 9 acyl-lipid desaturases of cyanobacteria and acyl-CoA desaturases of yeast and mammals. expression down-regulated by cold temperature. It is involved in the desaturation of VLCFAs to make monounsaturated VLCFAs.
AT4G37560	6.92817	13.8999	1.00453	5e-05	Acetamidase/Formamidase family protein;(source:Araport11)
AT2G32560	19.8553	39.7849	1.0027	5e-05	F-box family protein;(source:Araport11)
AT3G45410	2.1394	4.28596	1.00241	5e-05	encodes a receptor-like kinase that has serine/threonine kinase activity whose expression is induced by high salt stress. This induction is inhibited by tobacco ethylene receptor.
AT4G40070	2.00652	4.01876	1.00205	5e-05	RING/U-box superfamily protein;(source:Araport11)
AT1G36940	1.50419	3.01163	1.00156	0.00025	myotubularin-like protein;(source:Araport11)
AT5G07010	2.27807	4.55646	1.0001	5e-05	Encodes a sulfotransferase that acts specifically on 11- and 12-hydroxyjasmonic acid. Transcript levels for this enzyme are increased by treatments with jasmonic acid (JA), 12-hydroxyJA, JA-isoleucine, and 12-oxyphytodienoic acid (a JA precursor).
AT1G18075	0	2.54884	#DIV/0!	0.00145	Encodes a microRNA that targets several MYB family members. MicroRNAs are regulatory RNAs with a mature length of ~21-nucleotides that are processed from hairpin precursors by Dicer-like enzymes. MicroRNAs can negatively regulate gene expression by attenuating translation or by directing mRNA cleavage.Mature sequence: UUUGGAUUGAAGGGAGCUCUU. Functions redundantly with MIR159A. Plants that are doub…
AT1G25310	0	1.02024	#DIV/0!	5e-05	basic helix-loop-helix (bHLH) DNA-binding family protein;(source:Araport11)
AT2G14610	0	1.81395	#DIV/0!	5e-05	PR1 gene expression is induced in response to a variety of pathogens. It is a useful molecular marker for the SAR response. Though the Genbank record for the cDNA associated to this gene is called 'PR-1-like', the sequence actually corresponds to PR1. Expression of this gene is salicylic-acid responsive.
AT2G18550	0	3.43923	#DIV/0!	5e-05	Encodes a homeodomain leucine zipper class I (HD-Zip I) protein.
AT4G09600	0	1.30578	#DIV/0!	5e-05	One of GASA gene family which is related to a GA-stimulated transcript (GAST) from tomato.
AT4G10860	0	1.17572	#DIV/0!	5e-05	hypothetical protein;(source:Araport11)

## Sheet: Notes S2
Notes S2 The genes down-regulated in usl1-2.
Gene_ID	WT_FPKM	usl1-2_FPKM	Log2(fold change)	P_Value	Gene Model Description
AT5G19890	24.0689	0.0532532	-8.82009	0.00265	Peroxidase superfamily protein;(source:Araport11)
AT4G25490	27.3832	0.102995	-8.05457	0.04575	Transcriptional activator that binds to the DRE/CRT regulatory element and induces COR (cold-regulated) gene expression increasing plant freezing tolerance. It encodes a member of the DREB subfamily A-1 of ERF/AP2 transcription factor family (CBF1). The protein contains one AP2 domain. There are six members in this subfamily, including CBF1, CBF2, and CBF3. This gene is involved in response to lo…
AT1G17710	13.17	0.200133	-6.04015	0.00065	Encodes a phosphoethanolamine/phosphocholine phosphatase. It is likely to be involved in the liberation of inorganic phosphate from intracellular sources. Expression is upregulated in the shoot of cax1/cax3 mutant.
AT1G31690	1.33076	0.0234987	-5.82353	0.00265	Copper amine oxidase family protein;(source:Araport11)
AT4G33720	12.8258	0.253374	-5.66164	0.00265	CAP (Cysteine-rich secretory proteins, Antigen 5, and Pathogenesis-related 1 protein) superfamily protein;(source:Araport11)
AT4G25470	36.0764	0.71594	-5.65507	5e-05	Encodes a member of the DREB subfamily A-1 of ERF/AP2 transcription factor family (CBF2). The protein contains one AP2 domain. There are six members in this subfamily, including CBF1, CBF2, and CBF3. This gene is involved in response to low temperature, abscisic acid, and circadian rhythm. Overexpressing this gene leads to increased freeze tolerance and induces the expression level of 85 cold-ind…
AT3G09922	23.2769	0.496943	-5.54967	0.00265	Encodes a gene product whose expression is responsive to both phosphate (Pi) and phosphite (Phi) in both roots and shoots.
AT3G56790	5.99934	0.128263	-5.54763	0.0118	RNA splicing factor-like protein;(source:Araport11)
AT2G04050	63.2119	1.44427	-5.45178	5e-05	MATE efflux family protein;(source:Araport11)
AT2G17660	17.7635	0.40654	-5.44937	5e-05	RPM1-interacting protein 4 (RIN4) family protein;(source:Araport11)
AT3G02840	5.16623	0.119324	-5.43616	0.02425	ARM repeat superfamily protein;(source:Araport11)
AT1G53940	3.1376	0.0797441	-5.29814	0.04575	Encodes a lipase, has in vitro lipase activity with p-nitrophenyl acetate and p-nitrophenyl butyrate, gene expression induced by hormones, negatively regulates auxin signaling, involved in disease resistance
AT2G20800	4.38404	0.114053	-5.26448	5e-05	NAD(P)H dehydrogenase B4;(source:Araport11)
AT3G16530	184.726	5.4137	-5.09263	5e-05	Lectin like protein whose expression is induced upon treatment with chitin oligomers.
AT1G49570	13.4477	0.437308	-4.94257	5e-05	Peroxidase superfamily protein;(source:Araport11)
AT1G55950	4.82755	0.160422	-4.91135	0.00265	DNA-binding storekeeper protein-related transcriptional regulator;(source:Araport11)
AT4G08093	3.24316	0.109369	-4.89012	0.00265	pseudogene of dihydroorotate dehydrogenase;(source:Araport11)
AT5G35935	4.39192	0.152328	-4.8496	5e-05	transposable_element_gene;(source:Araport11);copia-like retrotransposon family, has a 2.0e-232 P-value blast match to GB:CAA72989 open reading frame 1 (Ty1_Copia-element) (Brassica oleracea);(source:TAIR10)
AT3G58150	5.41097	0.187964	-4.84736	0.04575	Optic atrophy 3 protein (OPA3);(source:Araport11)
AT4G13395	46.5109	1.96438	-4.56542	5e-05	ROTUNDIFOLIA like 12;(source:Araport11)
AT1G05675	3.74822	0.159031	-4.55883	5e-05	UDP-Glycosyltransferase superfamily protein;(source:Araport11)
AT2G04040	51.5536	2.2107	-4.5435	0.00025	AtDTX1 (At2g04040) has been identified as a detoxifying efflux carrier for plant-derived antibiotics and other toxic compounds, including CD2+. Expression in rosette leaves is activated by high concentration of boron.Mistakenly referred to as At2g04070 in PMID:11739388.
AT5G09570	11.662	0.511482	-4.51099	5e-05	Cox19-like CHCH family protein;(source:Araport11)
AT1G30390	4.06574	0.183348	-4.47086	5e-05	transposable_element_gene;(source:Araport11);non-LTR retrotransposon family (LINE), has a 1.9e-17 P-value blast match to GB:AAB41224 ORF2 (LINE-element) (Rattus norvegicus);(source:TAIR10)
AT5G46295	9.70625	0.463246	-4.38906	0.04575	transmembrane protein;(source:Araport11)
AT1G72910	5.43196	0.26569	-4.35366	5e-05	Toll-Interleukin-Resistance (TIR) domain-containing protein;(source:Araport11)
AT1G33760	2.63455	0.130947	-4.3305	0.04575	encodes a member of the DREB subfamily A-4 of ERF/AP2 transcription factor family. The protein contains one AP2 domain. There are 17 members in this subfamily including TINY.
AT4G12490	32.6244	1.70888	-4.25483	5e-05	Encodes a member of the AZI family of lipid transfer proteins. Contains a PRR domain that appears to be required for localization to the chloroplast.
AT1G07135	31.6347	1.66906	-4.2444	5e-05	glycine-rich protein;(source:Araport11)
AT5G17350	52.0234	2.78417	-4.22384	5e-05	hypothetical protein;(source:Araport11)
AT5G20790	64.6458	3.57293	-4.17738	5e-05	transmembrane protein;(source:Araport11)
AT1G20310	1.94862	0.111879	-4.12244	0.04575	syringolide-induced protein;(source:Araport11)
AT4G24570	101.655	5.92308	-4.10119	5e-05	Encodes one of the mitochondrial dicarboxylate carriers (DIC): DIC1 (AT2G22500), DIC2 (AT4G24570), DIC3 (AT5G09470). The mRNA is cell-to-cell mobile.
AT1G27730	61.3473	3.57802	-4.09977	5e-05	Related to Cys2/His2-type zinc-finger proteins found in higher plants. Compensated for a subset of calcineurin deficiency in yeast. Salt tolerance produced by ZAT10 appeared to be partially dependent on ENA1/PMR2, a P-type ATPase required for Li+ and Na+ efflux in yeast. The protein is localized to the nucleus, acts as a transcriptional repressor and is responsive to chitin oligomers. Also involv…
AT5G48430	1.82739	0.109988	-4.05437	5e-05	Eukaryotic aspartyl protease family protein;(source:Araport11)
AT5G45080	2.27479	0.141331	-4.00858	0.00265	phloem protein 2-A6;(source:Araport11)
AT1G28370	17.8292	1.10974	-4.00595	5e-05	encodes a member of the ERF (ethylene response factor) subfamily B-1 of ERF/AP2 transcription factor family. The protein contains one AP2 domain. There are 15 members in this subfamily including ATERF-3, ATERF-4, ATERF-7, and leafy petiole.
AT5G43620	27.5062	1.72585	-3.99438	5e-05	Pre-mRNA cleavage complex II;(source:Araport11)
AT5G51190	14.2925	0.91886	-3.95927	5e-05	encodes a member of the ERF (ethylene response factor) subfamily B-3 of ERF/AP2 transcription factor family. The protein contains one AP2 domain. There are 18 members in this subfamily including ATERF-1, ATERF-2, AND ATERF-5.
AT4G12500	3.39484	0.219466	-3.95127	0.04575	Bifunctional inhibitor/lipid-transfer protein/seed storage 2S albumin superfamily protein;(source:Araport11)
AT1G80840	32.7641	2.11878	-3.95081	5e-05	Pathogen-induced transcription factor. Binds W-box sequences in vitro. Forms protein complexes with itself and with WRKY40 and WRKY60. Coexpression with WRKY18 or WRKY60 made plants more susceptible to both P. syringae and B. cinerea. WRKY18, WRKY40, and WRKY60 have partially redundant roles in response to the hemibiotrophic bacterial pathogen Pseudomonas syringae and the necrotrophic fungal path…
AT1G76650	14.5574	0.942321	-3.94939	5e-05	calmodulin-like 38;(source:Araport11)
AT5G45630	11.3886	0.757095	-3.91097	5e-05	senescence regulator (Protein of unknown function, DUF584);(source:Araport11)
AT3G48850	2.42894	0.16248	-3.90199	0.00025	Encodes a mitochondrial phosphate transporter. Modulates plant responses to salt stress.
AT5G13210	14.9147	1.02161	-3.86782	5e-05	Uncharacterized conserved protein UCP015417, vWA;(source:Araport11)
AT5G52020	9.1473	0.665395	-3.78106	5e-05	encodes a member of the DREB subfamily A-4 of ERF/AP2 transcription factor family. The protein contains one AP2 domain. There are 17 members in this subfamily including TINY.
AT1G35210	1.77359	0.129212	-3.77886	0.00265	hypothetical protein;(source:Araport11)
AT5G55270	1.31576	0.0983805	-3.74138	0.0458	hypothetical protein (DUF295);(source:Araport11)
AT3G17980	1.10751	0.083877	-3.7229	0.0459	Calcium-dependent lipid-binding (CaLB domain) family protein;(source:Araport11)
AT3G44260	87.6532	6.71496	-3.70636	5e-05	Encodes one of the homologs of the yeast CCR4-associated factor 1: AT3G44260 (CAF1a), AT5G22250 (CAF1b). Has mRNA deadenylation activity. Also plays a role in plant defense responses.
AT2G46400	8.19124	0.631271	-3.69775	5e-05	Encodes a WRKY transcription factor that contributes to the feedforward inhibition of osmotic/salt stress-dependent LR inhibition via regulation of ABA signaling and auxin homeostasis.
AT2G44840	2.63795	0.204015	-3.69267	0.00015	encodes a member of the ERF (ethylene response factor) subfamily B-3 of ERF/AP2 transcription factor family. The protein contains one AP2 domain. There are 18 members in this subfamily including ATERF-1, ATERF-2, AND ATERF-5. The mRNA is cell-to-cell mobile.
AT1G20350	3.06493	0.238116	-3.68612	0.0044	mitochondrial inner membrane translocase
AT4G29780	43.3711	3.38501	-3.6795	5e-05	nuclease;(source:Araport11)
AT5G58840	1.53842	0.122177	-3.6544	5e-05	Subtilase family protein;(source:Araport11)
AT1G18300	51.7507	4.42395	-3.54817	5e-05	nudix hydrolase homolog 4;(source:Araport11)
AT3G02040	64.5202	5.55985	-3.53663	5e-05	Encodes a member of the glycerophosphodiester phosphodiesterase (GDPD) family. Has glycerophosphodiester phosphodiesterase activity. Functions in maintaining cellular phosphate homeostasis under phosphate starvation. The mRNA is cell-to-cell mobile.
AT3G55980	108.858	9.52645	-3.51436	5e-05	salt-inducible zinc finger 1;(source:Araport11)
AT1G61800	10.5591	0.967031	-3.44878	5e-05	glucose6-Phosphate/phosphate transporter 2. Expression is upregulated in the shoot of cax1/cax3 mutant. The mRNA is cell-to-cell mobile.
AT2G45570	1.85513	0.171175	-3.43798	5e-05	member of CYP76C
AT5G20150	83.1507	7.92386	-3.39145	5e-05	Expression is upregulated in the shoot of cax1/cax3 mutant. Additionally, its expression is responsive to both phosphate (Pi) and phosphite (Phi) in both roots and shoots. The mRNA is cell-to-cell mobile.
AT2G38470	60.5989	5.8192	-3.3804	5e-05	Member of the plant WRKY transcription factor family. Regulates the antagonistic relationship between defense pathways mediating responses to P. syringae and necrotrophic fungal pathogens. Located in nucleus. Involved in response to various abiotic stresses - especially salt stress.
AT2G41730	17.8485	1.72553	-3.37069	5e-05	Expression in rosette leaves is activated by high concentration of boron.
AT2G41280	2.10147	0.212664	-3.30475	0.04985	Encodes a hydrophilic protein similar to Late Embryogenesis Activated (LEA) proteins expressed during embryogenesis, which are thought to be involved in the acquisition of desiccation tolerance.
AT3G21150	32.9015	3.3504	-3.29575	5e-05	Encodes a protein with a B-box domain predicted to act as a transcription factor. Expression of the BBX32 gene is affected by monochromatic red light. Genetic analysis shows BBX32 is under circadian control; it is a morning gene under clock regulation.
AT5G20230	21.7843	2.23069	-3.28773	5e-05	Encodes a Al-stress-induced gene. Along with TCF, it promotes lignin biosynthesis in response to cold stress. The mRNA is cell-to-cell mobile.
AT5G41740	15.335	1.58829	-3.27128	5e-05	Disease resistance protein (TIR-NBS-LRR class) family;(source:Araport11)
AT3G59930	11.8005	1.23033	-3.26173	5e-05	Encodes a defensin-like (DEFL) family protein.
AT5G25250	3.38233	0.354418	-3.25449	5e-05	Encodes a protein that is involved in a membrane microdomain-dependent, but clathrin-independent, endocytic pathway required for optimal seedling development. The mRNA is cell-to-cell mobile.
AT5G61160	4.80772	0.509197	-3.23906	5e-05	anthocyanin 5-aromatic acyltransferase 1;(source:Araport11)
AT1G33030	4.02494	0.430067	-3.22633	5e-05	O-methyltransferase family protein;(source:Araport11)
AT4G22620	3.38896	0.372276	-3.1864	0.0041	SAUR-like auxin-responsive protein family;(source:Araport11)
AT5G39670	15.6759	1.73557	-3.17507	5e-05	Calcium-binding EF-hand family protein;(source:Araport11)
AT5G42760	126.239	14.3707	-3.13496	5e-05	Leucine carboxyl methyltransferase;(source:Araport11)
AT5G49330	13.9582	1.59218	-3.13204	5e-05	Member of the R2R3 factor gene family.
AT4G27657	125.55	14.3436	-3.12978	5e-05	hypothetical protein;(source:Araport11)
AT2G43140	13.9186	1.60366	-3.11757	5e-05	bHLH129 is a nuclear localized basic helix loop helix protein. It has been shown to function as a transcriptional repressor. Overexpression of bHLH129 regulates root elongation and ABA response.
AT1G23110	3.05077	0.35281	-3.11221	0.0033	fold protein;(source:Araport11)
AT2G25735	6.29025	0.737177	-3.09303	5e-05	hypothetical protein;(source:Araport11)
AT3G23250	2.81678	0.331895	-3.08525	5e-05	Member of the R2R3 factor gene family.
AT1G66500	36.0415	4.25109	-3.08375	5e-05	Pre-mRNA cleavage complex II;(source:Araport11)
AT5G61610	1.05695	0.126912	-3.05801	0.0008	Oleosin family protein;(source:Araport11)
AT1G30370	3.39526	0.409228	-3.05255	5e-05	Encodes a mitochondria-localized class III phospholipase A1 that plays a role in seed viability.
AT4G26150	95.4335	11.5188	-3.05051	5e-05	Encodes a member of the GATA factor family of zinc finger transcription factors. Modulate chlorophyll biosynthesis and glutamate synthase (GLU1/Fd-GOGAT) expression.
AT3G29000	7.76262	0.937708	-3.04933	5e-05	Calcium-binding EF-hand family protein;(source:Araport11)
AT1G26790	21.7097	2.64813	-3.03529	5e-05	Dof-type zinc finger DNA-binding family protein;(source:Araport11)
AT1G02930	191.069	23.4389	-3.02712	5e-05	Encodes glutathione transferase belonging to the phi class of GSTs. Naming convention according to Wagner et al. (2002).
AT3G09450	9.42843	1.16389	-3.01806	5e-05	fusaric acid resistance family protein;(source:Araport11)
AT5G45340	15.9348	1.96794	-3.01742	5e-05	Encodes a protein with ABA 8'-hydroxylase activity; involved in ABA catabolism. Mutant analyses show that disruption in the gene results in more drought tolerance whereas overexpression results in increased transpiration rate and reduced drought tolerance. Gene involved in postgermination growth. Plant P450 CYP707A3, ABA 8'-hydroxylase, binds enantioselectively (+)-ABA but not (-)-ABA, whereas th…
AT2G20880	2.12918	0.264568	-3.00859	5e-05	Encodes ERF53, a drought-induced transcription factor. Belongs to the AP2/ERF superfamily, and has a highly conserved AP2 domain. Regulates drought-responsive gene expressions by binding to the GCC box and/or dehydration-responsive element (DRE) in the promoter of downstream genes. Overexpression of AtERF53 driven by the CaMV35S promoter resulted in an unstable drought-tolerant phenotype in T2 tr…
AT5G44585	18.4186	2.32472	-2.98603	5e-05	hypothetical protein;(source:Araport11)
AT1G72920	5.95694	0.754115	-2.98171	5e-05	Toll-Interleukin-Resistance (TIR) domain family protein;(source:Araport11)
AT2G04460	1.33589	0.170108	-2.97328	0.0098	transposable_element_gene;(source:Araport11);similar to unknown protein [Arabidopsis thaliana] (TAIR:AT2G10090.1);(source:TAIR10)
AT1G24260	2.52252	0.3258	-2.95281	5e-05	Member of the MADs box transcription factor family. SEP3 is redundant with SEP1 and 2. Flowers of SEP1/2/3 triple mutants show a conversion of petals and stamens to sepals.SEP3 forms heterotetrameric complexes with other MADS box family members and binds to the CArG box motif.
AT1G15125	3.42595	0.446967	-2.93826	5e-05	S-adenosyl-L-methionine-dependent methyltransferases superfamily protein;(source:Araport11)
AT2G24600	11.491	1.50865	-2.92917	5e-05	Ankyrin repeat family protein;(source:Araport11)
AT4G00910	4.50745	0.599707	-2.90998	5e-05	aluminum activated malate transporter family protein;(source:Araport11)
AT1G34330	2.49576	0.33478	-2.89819	0.0001	Possibly not a pseudogene based on evidence for transcription (RNA-seq) and translation (Ribo-seq) described in PMID:27791167
AT4G14450	1.22371	0.165676	-2.88483	0.00655	A member of a small family of proline/serine rich proteins of unknown function. It interacts with defense related MAP kinase MPK6. It's expression is induced by PAMP elicitors. May play a role in response to pathogens.
AT1G73010	36.521	4.9707	-2.87721	5e-05	Encodes PPsPase1, a pyrophosphate-specific phosphatase catalyzing the specific cleavage of pyrophosphate (Km 38.8 uM) with an alkaline catalytic pH optimum. Expression is upregulated in the shoot of cax1/cax3 mutant.
AT3G49160	12.654	1.72834	-2.87213	5e-05	Expression of the gene is downregulated in the presence of paraquat, an inducer of photoxidative stress.
AT1G63040	1.03776	0.141823	-2.87131	0.04955	a pseudogene member of the DREB subfamily A-4 of ERF/AP2 transcription factor family. The translated product contains one AP2 domain. There are 17 members in this subfamily including TINY.
AT3G28580	3.44085	0.473907	-2.86009	5e-05	P-loop containing nucleoside triphosphate hydrolases superfamily protein;(source:Araport11)
AT5G41750	2.73089	0.377032	-2.85661	5e-05	Disease resistance protein (TIR-NBS-LRR class) family;(source:Araport11)
AT2G30040	25.0834	3.47916	-2.84992	5e-05	member of MEKK subfamily
AT1G02470	8.89609	1.24151	-2.84108	5e-05	Polyketide cyclase/dehydrase and lipid transport superfamily protein;(source:Araport11)
AT4G15660	7.67731	1.07397	-2.83765	5e-05	Thioredoxin superfamily protein;(source:Araport11)
AT2G15020	60.1072	8.44686	-2.83105	5e-05	hypothetical protein;(source:Araport11)
AT4G12480	516.295	72.7438	-2.8273	5e-05	Encodes a putative lipid transfer protein, vernalization-responsive and cold-induced. It is involved in priming the SAR and ISR responses, specifically in propagating the cell-to-cell mobile signal.
AT2G40000	209.542	29.5889	-2.82411	5e-05	ortholog of sugar beet HS1 PRO-1 2;(source:Araport11)
AT1G62280	5.58189	0.796319	-2.80934	5e-05	Encodes a protein with ten predicted transmembrane helices. The SLAH1 protein has similarity to the SLAC1 protein involved in ion homeostasis in guard cells. Although it is not expressed in guard cells, it can complement a slac1-2 mutant suggesting that it performs a similar function. SLAH1:GFP localizes to the plasma membrane.
AT4G22710	1.37564	0.196365	-2.80849	5e-05	member of CYP706A
AT1G21140	19.6005	2.80302	-2.80584	5e-05	The gene encodes nodulin-like1 whose transcript abundance was repressed under conditions of Fe-deficient growth.
AT5G01600	372.287	53.2683	-2.80507	5e-05	Encodes a ferretin protein that is targeted to the chloroplast. Member of a Ferritin gene family. Gene expression is induced in response to iron overload and by nitric oxide. Expression of the gene is downregulated in the presence of paraquat, an inducer of photoxidative stress.
AT4G21903	1.10024	0.157831	-2.80137	0.00035	MATE efflux family protein;(source:Araport11)
AT1G24147	4.69299	0.67334	-2.8011	5e-05	transmembrane protein;(source:Araport11)
AT4G34550	4.57505	0.670377	-2.77074	5e-05	F-box protein;(source:Araport11)
AT1G50750	2.63984	0.391069	-2.75496	5e-05	aminotransferase-like, mobile domain protein;(source:Araport11)
AT5G51105	1.93253	0.286509	-2.75384	0.04935	ECA1 gametogenesis family protein (DUF1278);(source:Araport11)
AT2G36800	44.9789	6.79477	-2.72675	5e-05	Encodes a DON-Glucosyltransferase. The UGT73C5 glucosylates both brassinolide and castasterone in the 23-O position. The enzyme is presumably involved in the homeostasis of those steroid hormones hence regulating BR activity. Transgenic plants overexpressing UGT73C5 show a typical BR-deficient phenotype.
AT2G29330	7.0683	1.07023	-2.72344	5e-05	tropinone reductase;(source:Araport11)
AT5G63160	127.155	19.284	-2.72111	5e-05	BTB and TAZ domain protein. Short-lived nuclear-cytoplasmic protein targeted for degradation by the 26S proteosome pathway. Acts redundantly with BT2 and BT3 during female gametophyte development.
AT2G32200	3.21664	0.492181	-2.70829	0.00695	cysteine-rich/transmembrane domain A-like protein;(source:Araport11)
AT4G11280	86.0878	13.2125	-2.70391	5e-05	encodes a a member of the 1-aminocyclopropane-1-carboxylate (ACC) synthase (S-adenosyl-L-methionine methylthioadenosine-lyase, EC 4.4.1.14) gene family The mRNA is cell-to-cell mobile.
AT2G35290	6.59609	1.02058	-2.69222	5e-05	hypothetical protein;(source:Araport11)
AT3G44450	32.8753	5.13411	-2.67882	5e-05	hypothetical protein;(source:Araport11)
AT4G27652	46.9478	7.35399	-2.67446	5e-05	hypothetical protein;(source:Araport11)
AT4G12470	744.076	117.355	-2.66457	5e-05	Encodes AZI1 (AZELAIC ACID INDUCED 1). Involved in the priming of salicylic acid induction and systemic immunity triggered by pathogen or azelaic acid. Targeting if AZI1 to chloroplasts is increased during SAR induction and that localization requires the PRR domain.It is involved in the uptake and movement of the azelaic acid signal.
AT5G40590	22.7532	3.60902	-2.65639	5e-05	Cysteine/Histidine-rich C1 domain family protein;(source:Araport11)
AT1G74450	38.747	6.17263	-2.65013	5e-05	Plants overexpressing At1g74450 are stunted in height and have reduced male fertility.
AT5G56860	81.0974	12.9829	-2.64304	5e-05	Encodes a member of the GATA factor family of zinc finger transcription factors. Modulate chlorophyll biosynthesis and glutamate synthase (GLU1/Fd-GOGAT) expression.
AT2G29720	8.59175	1.37962	-2.63868	5e-05	Encodes CTF2B.
AT3G42658	2.25356	0.361995	-2.63816	0.013	Member of Sadhu non-coding retrotransposon family.In some natural accessions the allele is methylated and silenced.
AT2G26560	4.67731	0.762716	-2.61646	5e-05	Encodes a lipid acyl hydrolase with wide substrate specificity that accumulates upon infection by fungal and bacterial pathogens. Protein is localized in the cytoplasm in healthy leaves, and in membranes in infected cells. Plays a role in cell death and differentially affects the accumulation of oxylipins. Contributes to resistance to virus.
AT2G11810	2.97239	0.488796	-2.60432	5e-05	MGD3 is the major enzyme for galactolipid metabolism during phosphate starvation. Does not contribute to galactolipid synthesis under P1-sufficient conditions.
AT1G65390	11.0267	1.83561	-2.58667	5e-05	phloem protein 2 A5;(source:Araport11)
AT1G61290	1.0275	0.171787	-2.58045	0.0184	member of SYP12 Gene Family
AT4G08040	2.10325	0.35364	-2.57227	5e-05	encodes an aminotransferase that belongs to ACC synthase gene family structurally
AT4G17490	9.95355	1.68008	-2.56668	5e-05	Encodes a member of the ERF (ethylene response factor) subfamily B-3 of ERF/AP2 transcription factor family (ATERF-6). The protein contains one AP2 domain. There are 18 members in this subfamily including ATERF-1, ATERF-2, AND ATERF-5. It is involved in the response to reactive oxygen species and light stress.
AT3G49620	4.73936	0.801393	-2.56411	5e-05	encodes a protein similar to 2-oxoacid-dependent dioxygenase. Expression is induced after 24 hours of dark treatment, in senescing leaves and treatment with exogenous photosynthesis inhibitor. Induction of gene expression was suppressed in excised leaves supplied with sugar. The authors suggest that the gene's expression pattern is responding to the level of sugar in the cell.
AT3G21080	1.8192	0.309091	-2.5572	0.0019	ABC transporter-like protein;(source:Araport11)
AT2G36970	9.11427	1.55069	-2.55522	5e-05	UDP-Glycosyltransferase superfamily protein;(source:Araport11)
AT2G21200	15.3349	2.62396	-2.547	5e-05	SAUR-like auxin-responsive protein family;(source:Araport11)
AT1G78450	1.83699	0.314661	-2.54547	0.0003	SOUL heme-binding family protein;(source:Araport11)
AT3G20600	10.5908	1.81838	-2.54209	5e-05	Required for non-race specific resistance to bacterial and fungal pathogens.Mediates systemic acquired resistance (SAR) response. The mRNA is cell-to-cell mobile.
AT1G01520	41.4464	7.1209	-2.54112	5e-05	RVE3 is one of eleven homologous MYB-like transcription factors in Arabidopsis and a member of the RVE8 clade. Plays a minor role in clock regulation.
AT3G15740	2.01099	0.345954	-2.53925	0.01835	RING/U-box superfamily protein;(source:Araport11)
AT3G15356	162.993	28.1588	-2.53315	5e-05	Legume lectin family protein;(source:Araport11)
AT2G03540	1.22101	0.211965	-2.52618	0.0111	transposable_element_gene;(source:Araport11);similar to unknown protein [Arabidopsis thaliana] (TAIR:AT4G11710.1);(source:TAIR10)
AT5G28630	7.40658	1.2889	-2.52267	5e-05	glycine-rich protein;(source:Araport11)
AT3G23550	2.09314	0.366369	-2.5143	5e-05	MATE efflux family protein;(source:Araport11)
AT1G58420	5.08909	0.892379	-2.51168	5e-05	Uncharacterized conserved protein UCP031279;(source:Araport11)
AT5G64905	10.6453	1.89479	-2.49011	5e-05	elicitor peptide 3 precursor;(source:Araport11)
AT5G19240	193.711	34.5238	-2.48824	5e-05	Glycoprotein membrane precursor GPI-anchored;(source:Araport11)
AT1G02920	141.739	25.4372	-2.47822	5e-05	Encodes glutathione transferase belonging to the phi class of GSTs. Naming convention according to Wagner et al. (2002).
AT4G23810	13.6743	2.4621	-2.47351	5e-05	member of WRKY Transcription Factor; Group III
AT1G73540	89.5499	16.224	-2.46456	5e-05	nudix hydrolase homolog 21;(source:Araport11)
AT1G07050	2.23116	0.404261	-2.46444	0.0006	CCT motif family protein;(source:Araport11)
AT3G45840	1.35564	0.247866	-2.45134	0.0001	Cysteine/Histidine-rich C1 domain family protein;(source:Araport11)
AT1G36640	3.26132	0.596596	-2.45063	0.0121	transmembrane protein;(source:Araport11)
AT2G30020	48.5203	8.87813	-2.45026	5e-05	Encodes AP2C1. Belongs to the clade B of the PP2C-superfamily. Acts as a MAPK phosphatase that negatively regulates MPK4 and MPK6.
AT1G52120	1.09306	0.200537	-2.44643	0.0004	Mannose-binding lectin superfamily protein;(source:Araport11)
AT5G54130	57.0704	10.4826	-2.44475	5e-05	Calcium-binding endonuclease/exonuclease/phosphatase family;(source:Araport11)
AT2G26530	16.6168	3.06165	-2.44026	5e-05	unknown function
AT1G22570	6.06174	1.12112	-2.43479	5e-05	Major facilitator superfamily protein;(source:Araport11)
AT4G11890	5.21753	0.970828	-2.42608	5e-05	Encodes a receptor-like cytosolic kinase ARCK1. Negatively controls abscisic acid and osmotic stress signal transduction.
AT2G45130	1.46767	0.27364	-2.42318	0.00435	Expression is upregulated in the shoot of cax1/cax3 mutant.
AT1G20823	71.5264	13.3441	-2.42227	5e-05	Encodes a RING E3 ubiquitin ligase ATL80. Involved in phosphate mobilization and cold stress response in sufficient phosphate growth conditions. The mRNA is cell-to-cell mobile.
AT3G18610	3.35429	0.628322	-2.41643	5e-05	Encodes ATNUC-L2 (NUCLEOLIN LIKE 2).
AT5G45220	1.06399	0.200322	-2.40909	0.00075	Disease resistance protein (TIR-NBS-LRR class) family;(source:Araport11)
AT1G15010	11.4289	2.15501	-2.40692	5e-05	mediator of RNA polymerase II transcription subunit;(source:Araport11)
AT3G23170	39.5738	7.4908	-2.40135	5e-05	PRP is a proline/serine rich protein of unknown function. It interacts with defense related MAP kinase MPK6 and others. It's expression is induced by PAMP elicitors. May play a role in response to pathogens.
AT1G06180	42.6838	8.08996	-2.39948	5e-05	member of MYB3R- and R2R3- type MYB- encoding genes
AT1G24145	4.18385	0.795458	-2.39497	5e-05	transmembrane protein;(source:Araport11)
AT4G11210	19.0768	3.64497	-2.38784	5e-05	Disease resistance-responsive (dirigent-like protein) family protein;(source:Araport11)
AT5G15725	1.27124	0.243492	-2.38429	0.01185	transmembrane protein;(source:Araport11)
AT3G14700	3.13468	0.601082	-2.38268	5e-05	SART-1 family;(source:Araport11)
AT2G22880	15.1551	2.91596	-2.37776	5e-05	VQ motif-containing protein;(source:Araport11)
AT4G19920	1.18216	0.230591	-2.35802	0.015	Toll-Interleukin-Resistance (TIR) domain family protein;(source:Araport11)
AT5G57220	2.71044	0.530999	-2.35175	5e-05	member of CYP81F, involved in glucosinolate metabolism. Mutants had impaired resistance to fungi. The mRNA is cell-to-cell mobile.
AT5G42380	3.18713	0.625188	-2.3499	5e-05	calmodulin like 37;(source:Araport11)
AT1G17960	10.8065	2.14389	-2.3336	5e-05	Threonyl-tRNA synthetase;(source:Araport11)
AT3G50930	10.7296	2.13299	-2.33065	5e-05	Encodes a protein that is present in a homo-multimeric protein complex on the outer mitochondrial membrane and plays a role in cell death and amplifying salicylic acid signalling. The mRNA is cell-to-cell mobile.
AT1G60095	3.8037	0.756627	-2.32975	5e-05	Mannose-binding lectin superfamily protein;(source:Araport11)
AT1G66090	2.77229	0.551617	-2.32934	5e-05	Disease resistance protein (TIR-NBS class);(source:Araport11)
AT1G10585	16.4024	3.28891	-2.31823	5e-05	basic helix-loop-helix (bHLH) DNA-binding superfamily protein;(source:Araport11)
AT1G24140	1.36332	0.274559	-2.31194	5e-05	Matrixin family protein;(source:Araport11)
AT1G21326	1.68903	0.342149	-2.3035	0.007	VQ motif-containing protein;(source:Araport11)
AT3G09520	4.69565	0.953497	-2.30002	5e-05	A member of EXO70 gene family, putative exocyst subunits, conserved in land plants. Arabidopsis thaliana contains 23 putative EXO70 genes, which can be classified into eight clusters on the phylogenetic tree.
AT2G21640	16.2885	3.32818	-2.29105	5e-05	Encodes a protein of unknown function that is a marker for oxidative stress response.Expression in rosette leaves is activated by high concentration of boron.
AT4G15680	19.8324	4.06673	-2.28592	5e-05	Thioredoxin superfamily protein;(source:Araport11)
AT1G09090	4.6156	0.953147	-2.27575	5e-05	NADPH-oxidase AtrbohB plays a role in seed after-ripening. Major producer of superoxide in germinating seeds. AtrbohB pre-mRNA is alternatively spliced in seeds in a hormonally and developmentally regulated manner. ABA caused accumulation of AtrbohB-? mRNA and prevented prevented AtrbohB-a mRNA expression in fresh seeds.
AT2G14580	9.99074	2.06403	-2.27513	5e-05	pathogenesis related protein, encodes a basic PR1-like protein. Expresses in flowers, roots, and not in leaves and responses to ethylene and methyl jasmonate. Salicylic acid represses gene expression.
AT2G28210	2.07365	0.42887	-2.27356	0.00205	alpha carbonic anhydrase 2;(source:Araport11)
AT1G36622	8.7687	1.81956	-2.26877	5e-05	transmembrane protein;(source:Araport11)
AT2G39510	4.46268	0.946027	-2.23796	5e-05	Encodes a plasma membrane-localized amino acid transporter likely involved in amino acid export in the developing seed.
AT1G11185	4.0056	0.850434	-2.23575	0.00185	Has been identified as a translated small open reading frame by ribosome profiling.
AT3G52450	21.0749	4.49146	-2.23027	5e-05	Encodes a cytoplasmically localized U-box domain E3 ubiquitin ligase protein that is involved in the response to water stress and acts as a negative regulator of PAMP-triggered immunity.
AT1G05680	49.5721	10.6899	-2.21328	5e-05	Encodes a UDP-glucosyltransferase, UGT74E2, that acts on IBA (indole-3-butyric acid) and affects auxin homeostasis. The transcript and protein levels of this enzyme are strongly induced by H2O2 and may allow integration of ROS (reactive oxygen species) and auxin signaling. This enzyme can also transfer glycosyl groups to several compounds related to the explosive TNT when this synthetic compound …
AT5G27420	6.33882	1.36786	-2.21229	5e-05	Encodes CNI1 (Carbon/Nitrogen Insensitive1) (also named as ATL31), a RING type ubiquitin ligase that functions in the Carbon/Nitrogen response for growth phase transition in Arabidopsis seedlings. The mRNA is cell-to-cell mobile.
AT3G49110	11.2144	2.42386	-2.20997	5e-05	Class III peroxidase Perx33. Expressed in roots. Located in the cell wall. Involved in cell elongation. Expression activated by light. May play a role in generating H2O2 during defense response. The mRNA is cell-to-cell mobile.
AT3G24750	8.52937	1.85581	-2.20039	5e-05	Encodes a member of the LAZY gene family that is expressed in the hypocotyl and the root
AT5G49770	1.05246	0.229843	-2.19504	5e-05	Leucine-rich repeat protein kinase family protein;(source:Araport11)
AT2G45135	1.39763	0.307154	-2.18595	0.00255	RING/U-box superfamily protein;(source:Araport11)
AT4G28280	2.20102	0.485343	-2.1811	0.0015	LORELEI-LIKE-GPI ANCHORED PROTEIN 3;(source:Araport11)
AT4G18422	3.67307	0.810844	-2.17949	0.026	transmembrane protein;(source:Araport11)
AT1G66160	29.5471	6.5305	-2.17775	5e-05	CYS, MET, PRO, and GLY protein 1;(source:Araport11)
AT2G46790	26.7485	5.93495	-2.17215	5e-05	Pseudo-response regulator PRR9. Involved in clock function. PRR7 and PRR9 are partially redundant essential components of a temperature-sensitive circadian system. CCA1 and LHY had a positive effect on PRR9. Interact with TOC1 in a yeast two-hybrid assay. Acts as transcriptional repressor of CCA1 and LHY.
AT5G52050	20.943	4.65272	-2.17032	5e-05	MATE efflux family protein;(source:Araport11)
AT2G37430	2.90928	0.64891	-2.16457	5e-05	Encodes a member of the zinc finger family of transcriptional regulators. It is expressed in many root tips, primary roots, cotyledons and hypocotyl. The protein is localized to the nucleus. Overexpression of ZAT11 causes increased root growth and increased sensitivity to nickel ions. The mRNA is cell-to-cell mobile.
AT4G24972	50.279	11.2258	-2.16314	5e-05	Encodes a novel small protein which is similar to proteins of unknown function from other plant species. TPD1 is involved in cell specification during anther and pollen development. Identified in a screen for male steriles. Mutants lack tapetal cells and have an increased number of microsporocytes. Expressed in flower buds, leaves and young seedlings. In anthers, TPD1 is expressed throughout poll…
AT2G41100	113.117	25.402	-2.1548	5e-05	encodes a calmodulin-like protein, with six potential calcium binding domains. Calcium binding shown by Ca(2+)-specific shift in electrophoretic mobility. Expression induced by touch and darkness. Expression may also be developmentally controlled. Expression in growing regions of roots, vascular tissue, root/shoot junctions, trichomes, branch points of the shoot, and regions of siliques and flowe…
AT1G21520	19.3786	4.3539	-2.15408	5e-05	hypothetical protein;(source:Araport11)
AT3G14260	1.1742	0.26483	-2.14854	0.0293	LURP-one-like protein (DUF567);(source:Araport11)
AT1G69920	1.3777	0.313233	-2.13695	0.0002	Encodes glutathione transferase belonging to the tau class of GSTs. Naming convention according to Wagner et al. (2002).
AT2G01290	111.441	25.5089	-2.12721	5e-05	Cytosolic ribose-5-phosphate isomerase. Knockout mutation causes chloroplast dysfunction, late flowering and premature cell death.
AT1G74930	2.12869	0.487432	-2.12669	5e-05	encodes a member of the DREB subfamily A-5 of ERF/AP2 transcription factor family. The protein contains one AP2 domain. There are 15 members in this subfamily including RAP2.1, RAP2.9 and RAP2.10. The mRNA is cell-to-cell mobile.
AT5G43520	6.04043	1.38676	-2.12293	5e-05	Cysteine/Histidine-rich C1 domain family protein;(source:Araport11)
AT1G72520	4.6676	1.07338	-2.12052	5e-05	PLAT/LH2 domain-containing lipoxygenase family protein;(source:Araport11)
AT1G07620	1.57282	0.362719	-2.11643	5e-05	GTP-binding protein Obg/CgtA;(source:Araport11)
AT2G27080	55.2377	12.7886	-2.11079	5e-05	Late embryogenesis abundant (LEA) hydroxyproline-rich glycoprotein family;(source:Araport11)
AT2G28780	11.8186	2.73737	-2.1102	5e-05	P-hydroxybenzoic acid efflux pump subunit;(source:Araport11)
AT1G61340	16.525	3.83453	-2.10753	5e-05	Encodes a F-box protein induced by various biotic or abiotic stress.
AT4G12550	29.856	6.96975	-2.09884	5e-05	isolated from differential screening of a cDNA library from auxin-treated root culture. encodes a protein that is related to a large family of proteins that consist of a proline-rich or glycine-rich N-terminus and a hydrophobic, possibly membrane spanning C-terminus.
AT2G36750	10.418	2.44814	-2.08932	5e-05	UDP-glucosyl transferase 73C1;(source:Araport11)
AT5G62470	25.9321	6.09676	-2.08862	5e-05	Encodes a R2R3 type Myb transcription factor whose expression is strongly induced by abscisic acid. Mediates abscisic acid signaling during drought stress response.
AT1G26420	1.31009	0.3084	-2.08679	5e-05	FAD-binding Berberine family protein;(source:Araport11)
AT2G20142	1.5188	0.357796	-2.08572	0.00205	Toll-Interleukin-Resistance (TIR) domain family protein;(source:Araport11)
AT5G64120	146.177	34.5191	-2.08225	5e-05	Encodes a cell wall bound peroxidase that is induced by hypo-osmolarity and is involved in the lignification of cell walls.
AT2G40300	63.1818	14.9214	-2.08213	5e-05	Encodes FERRITIN 4, AtFER4. Ferritins are a class of 24-mer multi-meric proteins found in all kingdoms of life. Function as the main iron store in mammals. Evidence suggests that Arabidopsis ferritins are essential to protect cells against oxidative damage, but they do not constitute the major iron pool. Localize to mitochondria. Knock out mutants are not sensitive to abiotic stress.
AT1G56660	93.1271	22.0523	-2.07827	5e-05	MAEBL domain protein;(source:Araport11)
AT5G47220	4.64766	1.10346	-2.07447	5e-05	Encodes a member of the ERF (ethylene response factor) subfamily B-3 of ERF/AP2 transcription factor family (ATERF-2). The protein contains one AP2 domain. Functions as activator of GCC box?dependent transcription. Positive regulator of JA-responsive defense genes and resistance to F. oxysporum and enhances JA inhibition of root elongation.
AT2G33260	2.09072	0.497226	-2.07203	5e-05	Tryptophan/tyrosine permease;(source:Araport11)
AT4G14640	4.52076	1.07667	-2.06999	5e-05	encodes a divergent member of calmodulin, which is an EF-hand family of Ca2+-binding proteins. This gene is expressed in leaves, flowers and siliques. The gene functionally complements yeast calmodulin 1 (CAM1). Also the protein does not form formed a complex with a basic amphiphilic helical peptide in the presence of Ca2+ in vitro. Authors suggest that this gene may represent a Ca2+-binding sens…
AT3G58070	8.98072	2.14891	-2.06323	5e-05	Putative transcription factor, contains C2H2 domain, regulates aspects of shoot maturation in Arabidopsis thaliana. GIS loss-of-function mutations affect the epidermal differentiation of inflorescence organs, causing a premature decrease in trichome production on successive leaves, stem internodes, and branches. Overexpression has the opposite effect on trichome initiation and causes other hetero…
AT5G49480	325.737	78.4981	-2.05298	5e-05	AtCP1 encodes a novel Ca2+-binding protein, which shares sequence similarities with calmodulins. The expression of AtCP1 is induced by NaCl. The mRNA is cell-to-cell mobile.
AT1G67810	12.1622	2.93666	-2.05016	5e-05	Encodes a protein capable of stimulating the cysteine desulfurase activity of CpNifS (AT1G08490) in vitro. SufE2:GFP localizes to the chloroplasts where it is likely to play a role in iron-sulfur cluster assembly. Transcript levels for this gene are high in the pollen relative to other organs based on RT-PCR analysis. The mRNA is cell-to-cell mobile.
AT4G15248	24.9149	6.10548	-2.02883	5e-05	B-box type zinc finger family protein;(source:Araport11)
AT3G16860	6.23705	1.53304	-2.02447	0.00055	COBRA-like protein 8 precursor;(source:Araport11)
AT5G01100	4.44816	1.10415	-2.01027	5e-05	O-fucosyltransferase family protein;(source:Araport11)
AT4G18197	11.3331	2.81358	-2.01006	5e-05	Member of a family of proteins related to PUP1, a purine transporter. May be involved in the transport of purine and purine derivatives such as cytokinins, across the plasma membrane. The mRNA is cell-to-cell mobile.
AT5G36925	4.89824	1.22303	-2.0018	0.0334	hypothetical protein;(source:Araport11)
AT2G03760	53.1573	13.3151	-1.9972	5e-05	Encodes a brassinosteroid sulfotransferase. In vitro experiements show that this enzyme has a preference for 24-epibrassinosteroids, particularly 24-epicathasterone, but does not act on castasterone and brassinolide. It also shows sulfating activity toward flavonoids. It is differentially expressed during development, being more abundant in young seedlings and actively growing cell cultures. Expr…
AT5G26920	2.51579	0.632447	-1.992	5e-05	Encodes a calmodulin-binding protein CBP60g (calmodulin binding protein 60-like.g). The calmodulin-binding domain is located near the N-terminus; calmodulin binding is dependent on Ca(2+). Inducible by both bacterial pathogen and MAMP (microbe-associated molecular pattern) treatments. Bacterial growth is enhanced in cbp60g mutants. cbp60g mutants also show defects in salicylic acid (SA) accumulat…
AT5G47450	47.5641	11.9936	-1.98761	5e-05	Tonoplast intrinsic protein, transports ammonium (NH3) and methylammonium across the tonoplast membrane, gene expression shows diurnal regulation and is upregulated by ammonium (NH3).
AT4G26200	2.92022	0.736882	-1.98657	5e-05	Member of a family of proteins in Arabidopsis that encode 1-Amino-cyclopropane-1-carboxylate synthase, an enzyme involved in ethylene biosynthesis. Not expressed in response to IAA.
AT3G05858	2.46272	0.62165	-1.98608	0.01095	hypothetical protein;(source:Araport11)
AT5G23990	1.67419	0.422819	-1.98535	5e-05	Encodes a ferric chelate reductase that is expressed at low levels in roots,shoots and flowers, but not cotyledons.
AT1G19020	64.1827	16.2319	-1.98335	5e-05	CDP-diacylglycerol-glycerol-3-phosphate 3-phosphatidyltransferase;(source:Araport11)
AT1G33600	40.0278	10.1242	-1.98319	5e-05	Leucine-rich repeat (LRR) family protein;(source:Araport11)
AT1G09240	9.05942	2.29253	-1.98248	5e-05	Encodes a nicotianamine synthase.
AT2G46940	7.66064	1.94174	-1.98011	5e-05	fold protein;(source:Araport11)
AT1G67470	12.4897	3.19055	-1.96886	5e-05	Protein kinase superfamily protein;(source:Araport11)
AT2G35930	37.8151	9.71394	-1.96083	5e-05	Encodes a cytoplasmically localized U-box domain containing E3 ubiquitin ligase that is involved in the response to water stress and acts as a negative regulator of PAMP-triggered immunity.
AT5G24110	1.71262	0.439938	-1.96083	5e-05	member of WRKY Transcription Factor; Group III
AT1G21120	6.74804	1.73919	-1.95605	5e-05	O-methyltransferase family protein;(source:Araport11)
AT2G27420	81.3401	21.0108	-1.95284	5e-05	Cysteine proteinases superfamily protein;(source:Araport11)
AT4G14400	2.71908	0.707835	-1.94163	5e-05	encodes a novel protein with putative ankyrin and transmembrane regions. It is a member of one of the largest uncharacterized gene families in higher plants. The gene is involved in resistance to Pseudomonas syringae.
AT3G46270	3.89351	1.01359	-1.9416	5e-05	receptor protein kinase-like protein;(source:Araport11)
AT3G21890	20.7266	5.42353	-1.93418	5e-05	B-box type zinc finger family protein;(source:Araport11)
AT1G45015	1.96626	0.515999	-1.93001	0.00355	MD-2-related lipid recognition domain-containing protein;(source:Araport11)
AT4G15670	4.43432	1.16561	-1.92763	0.00015	Thioredoxin superfamily protein;(source:Araport11)
AT3G28340	11.619	3.06094	-1.92444	5e-05	Encodes a protein with putative galacturonosyltransferase activity.
AT1G03170	1.07812	0.284267	-1.9232	0.0055	A member of the FAF family proteins encoded by the FANTASTIC FOUR (FAF) genes: AT4G02810 (FAF1), AT1G03170 (FAF2), AT5G19260 (FAF3) and AT3G06020 (FAF4). FAFs have the potential to regulate shoot meristem size in Arabidopsis thaliana. FAFs can repress WUS, which ultimately leads to an arrest of meristem activity in FAF overexpressing lines.
AT5G24206	1.37819	0.364238	-1.91982	0.02925	other_RNA;(source:Araport11)
AT5G06320	87.3713	23.1406	-1.91673	5e-05	encodes a protein whose sequence is similar to tobacco hairpin-induced gene (HIN1) and Arabidopsis non-race specific disease resistance gene (NDR1). Expression of this gene is induced by cucumber mosaic virus, spermine and Pseudomonas syringae pv. tomato DC3000. The gene product is localized to the plasma membrane.
AT5G57180	52.9714	14.0542	-1.91421	5e-05	Transcription regulator responsible for specific upregulation of the translocon genes atToc33 and atToc75 in leaves. Involved in protein import into chloroplast.
AT3G02850	5.88856	1.56465	-1.91207	5e-05	Encodes SKOR, a member of Shaker family potassium ion (K+) channel. This family includes five groups based on phylogenetic analysis (FEBS Letters (2007) 581: 2357): I (inward rectifying channel): AKT1 (AT2G26650), AKT5 (AT4G32500) and SPIK (also known as AKT6, AT2G25600); II (inward rectifying channel): KAT1 (AT5G46240) and KAT2 (AT4G18290); III (weakly inward rectifying channel): AKT2 (AT4G22200…
AT1G19380	38.2166	10.1687	-1.91006	5e-05	sugar, putative (DUF1195);(source:Araport11)
AT5G62360	1.6344	0.437217	-1.90234	0.0037	Plant invertase/pectin methylesterase inhibitor superfamily protein;(source:Araport11)
AT1G73600	56.0642	14.9978	-1.90233	5e-05	Encodes a S-adenosyl-L-methionine-dependent phosphoethanolamine N-methyltransferase whose expression is responsive to both phosphate (Pi) and phosphite (Phi) in roots.
AT3G24460	30.4481	8.17071	-1.89782	5e-05	Serinc-domain containing serine and sphingolipid biosynthesis protein;(source:Araport11)
AT1G11460	1.82252	0.493629	-1.88444	0.00205	nodulin MtN21-like transporter family protein
AT5G52250	19.1593	5.18961	-1.88435	5e-05	Encodes a transducin protein whose gene expression is induced by UV-B. This induction is reduced in hy5 mutant and may be a target of HY5 during UV-B response. Functions as a repressor of UV-B signaling.
AT1G72330	13.424	3.65778	-1.87577	5e-05	Encodes for alanine aminotransferase ALAAT2.
AT1G66700	2.65015	0.725046	-1.86993	5e-05	A member of the Arabidopsis SABATH methyltransferase gene family. Encodes PXMT1, a methyltransferase that methylates 1,7-paraxanthine.
AT3G16720	20.5757	5.62926	-1.86992	5e-05	RING-H2 protein induced after exposure to chitin or inactivated crude cellulase preparations. The mRNA is cell-to-cell mobile.
AT3G48520	10.889	2.97962	-1.86967	5e-05	CYP94B3 is a jasmonoyl-isoleucine-12-hydroxylase that catalyzes the formation of 12-OH-JA-Ile from JA-Ile. By reducing the levels of this the biologically active phytohormone, CYP94B3 attenuates the jasmonic acid signaling cascade. CYP94B3 transcript levels rise in response to wounding.
AT2G41010	35.5158	9.81416	-1.85552	5e-05	Encodes a novel calmodulin binding protein whose gene expression is induced by dehydration and ionic (salt) and non-ionic (mannitol) osmotic stress. Lines over-expressing this gene are more sensitive and anti-sense lines are more tolerant to osmotic stress, suggesting this gene may be a negative regulator of response to osmotic stress.
AT2G41640	42.8372	11.898	-1.84815	5e-05	Glycosyltransferase family 61 protein;(source:Araport11)
AT5G22250	9.03545	2.51489	-1.8451	5e-05	Encodes one of the homologs of the yeast CCR4-associated factor 1: AT3G44260 (CAF1a), AT5G22250 (CAF1b). Has mRNA deadenylation activity. Also plays a role in plant defense responses.
AT4G02410	16.3369	4.5524	-1.84344	5e-05	Concanavalin A-like lectin protein kinase family protein;(source:Araport11)
AT5G37770	243.451	68.0739	-1.83846	5e-05	Encodes a protein with 40% similarity to calmodulin. Binds Ca(2+) and, as a consequence, undergoes conformational changes. CML24 expression occurs in all major organs, and transcript levels are increased from 2- to 15-fold in plants subjected to touch, darkness, heat, cold, hydrogen peroxide, abscisic acid (ABA), and indole-3-acetic acid. However, CML24 protein accumulation changes were not detec…
AT3G04140	23.3167	6.52557	-1.83719	5e-05	Ankyrin repeat family protein;(source:Araport11)
AT3G26830	7.11917	1.99844	-1.83283	5e-05	Mutations in pad3 are defective in biosynthesis of the indole derived phytoalexin camalexin. Encodes a cytochrome P450 enzyme that catalyzes the conversion of dihydrocamalexic acid to camalexin. The mRNA is cell-to-cell mobile.
AT3G56400	4.94947	1.3894	-1.83281	5e-05	member of WRKY Transcription Factor; Group III. Function as activator of SA-dependent defense genes and a repressor of JA-regulated genes. WRKY70-controlled suppression of JA-signaling is partly executed by NPR1.
AT1G72930	30.2892	8.52763	-1.82859	5e-05	Toll/interleukin-1 receptor-like protein (TIR) mRNA,
AT1G51700	44.982	12.713	-1.82304	5e-05	Encodes dof zinc finger protein (adof1). The mRNA is cell-to-cell mobile.
AT5G26080	7.47756	2.11681	-1.82068	0.00165	proline-rich family protein;(source:Araport11)
AT1G14540	5.00938	1.42188	-1.81683	5e-05	Peroxidase superfamily protein;(source:Araport11)
AT1G55450	39.4578	11.2373	-1.81202	5e-05	S-adenosyl-L-methionine-dependent methyltransferases superfamily protein;(source:Araport11)
AT3G14200	28.6338	8.17266	-1.80884	5e-05	Chaperone DnaJ-domain superfamily protein;(source:Araport11)
AT1G09070	273.357	78.1683	-1.80613	5e-05	SRC2 specifically binds the peptide PIEPPPHH, and moves from ER to a vacuole fraction where it gets internalized. Involved in Protein Storage Vacuole targeting. The mRNA is cell-to-cell mobile.
AT3G28930	36.4905	10.4354	-1.80604	5e-05	avrRpt2-induced gene that exhibits RPS2- and avrRpt2-dependent induction early after infection with Pseudomonas syringae pv maculicola strain ES4326 carrying avrRpt2
AT5G64890	2.56771	0.73614	-1.80243	0.0028	elicitor peptide 2 precursor;(source:Araport11)
AT1G21340	1.07263	0.307567	-1.80218	0.01605	Dof-type zinc finger DNA-binding family protein;(source:Araport11)
AT3G50480	33.0635	9.4863	-1.80132	5e-05	Homolog of RPW8
AT5G58750	5.65815	1.62388	-1.80089	5e-05	NAD(P)-binding Rossmann-fold superfamily protein;(source:Araport11)
AT5G47590	4.7457	1.36797	-1.79458	5e-05	Heat shock protein HSP20/alpha crystallin family;(source:Araport11)
AT5G58120	14.1126	4.07997	-1.79035	5e-05	Disease resistance protein (TIR-NBS-LRR class) family;(source:Araport11)
AT2G20520	9.22346	2.66907	-1.78897	5e-05	fasciclin-like arabinogalactan-protein 6 (Fla6)
AT1G72900	7.41905	2.15156	-1.78585	5e-05	Toll-Interleukin-Resistance (TIR) domain-containing protein;(source:Araport11)
AT5G54720	7.70304	2.23611	-1.78444	5e-05	Ankyrin repeat family protein;(source:Araport11)
AT3G20340	13.3235	3.86821	-1.78424	5e-05	Expression of the gene is downregulated in the presence of paraquat, an inducer of photoxidative stress.
AT2G41990	6.3706	1.85208	-1.78228	5e-05	late embryogenesis abundant protein;(source:Araport11)
AT2G46720	9.43088	2.7451	-1.78053	5e-05	Encodes KCS13, a member of the 3-ketoacyl-CoA synthase family involved in the biosynthesis of VLCFA (very long chain fatty acids).
AT5G17300	56.6815	16.5012	-1.78031	5e-05	Myb-like transcription factor that regulates hypocotyl growth by regulating free auxin levels in a time-of-day specific manner.
AT1G78230	26.3676	7.67964	-1.77966	5e-05	Outer arm dynein light chain 1 protein;(source:Araport11)
AT3G10930	15.2056	4.43939	-1.77617	5e-05	Encodes a small secreted signaling peptide that processed both N- and C-terminally after translation and is rapidly induced in response to ROS and flg22-induced stress and may act as a negative modulator of stress-induced ROS signalling.
AT2G47460	15.3949	4.49578	-1.77581	5e-05	MYB12 belongs to subgroup 7 of the R2R3-MYB family. It strongly activates the promoters of chalcone synthase (CHS), flavanone 3-hydroxylase (F3H), flavonol synthase (FLS) and - to a lesser extent - chalcone flavanone isomerase (CHI), but cannot activate the promoters of flavonoid-3'hydroxylase (F3'H) and dihydroflavonol 4-reductase (DF). The activation requires a functional MYB recognition elemen…
AT5G45070	17.3335	5.06243	-1.77566	5e-05	phloem protein 2-A8;(source:Araport11)
AT5G47610	133.283	39.088	-1.7697	5e-05	RING/U-box superfamily protein;(source:Araport11)
AT5G52750	6.34062	1.8601	-1.76924	5e-05	Heavy metal transport/detoxification superfamily protein;(source:Araport11)
AT5G54710	8.6771	2.55156	-1.76583	5e-05	Ankyrin repeat family protein;(source:Araport11)
AT4G15975	1.6619	0.489308	-1.76402	0.00235	RING/U-box superfamily protein;(source:Araport11)
AT5G11260	70.754	20.8337	-1.76389	5e-05	Basic leucine zipper (bZIP) transcription factor. Nuclear localization. Involved in light-regulated transcriptional activation of G-box-containing promoters. Negatively regulated by Cop1. Although cytokinins do not appear to affect the gene's promoter activity, they appear to stabilize the protein. HY5 plays a role in anthocyanin accumulation in far-red light and blue light, but not in red light …
AT3G04640	16.4202	4.84832	-1.75991	5e-05	glycine-rich protein;(source:Araport11)
AT5G28610	2.09822	0.619969	-1.7589	0.00095	LOW protein: ATP-dependent RNA helicase DRS1-like protein;(source:Araport11)
AT5G66940	4.21647	1.246	-1.75873	5e-05	Encodes a nuclear localized DOF-domain binding transcription factor.
AT1G05700	3.12642	0.924664	-1.75751	5e-05	Leucine-rich repeat transmembrane protein kinase protein;(source:Araport11)
AT5G44575	3.84994	1.14187	-1.75344	0.00135	hypothetical protein;(source:Araport11)
AT1G18740	49.1429	14.5833	-1.75267	5e-05	ROH1, putative (DUF793);(source:Araport11)
AT1G66400	30.7937	9.14897	-1.75095	5e-05	Encodes a calmodulin-like protein. Regulates nitric oxide levels and transition to flowering.
AT5G03890	4.54017	1.35257	-1.74704	5e-05	hypothetical protein;(source:Araport11)
AT2G39980	33.9239	10.1175	-1.74545	5e-05	HXXXD-type acyl-transferase family protein;(source:Araport11)
AT1G52770	1.68015	0.50497	-1.73432	5e-05	Phototropic-responsive NPH3 family protein;(source:Araport11)
AT3G21050	1.33921	0.403185	-1.73187	0.00025	transposable_element_gene;(source:Araport11);copia-like retrotransposon family, has a 8.8e-18 P-value blast match to gb|AAO73527.1| gag-pol polyprotein (Glycine max) (SIRE1) (Ty1_Copia-family);(source:TAIR10)
AT3G23800	9.41191	2.83465	-1.73132	5e-05	selenium-binding protein 3;(source:Araport11)
AT2G40140	57.2217	17.3393	-1.72252	5e-05	zinc finger (CCCH-type) family protein;(source:Araport11)
AT1G67070	11.9487	3.6209	-1.72243	5e-05	Encodes a protein with phosphomannose isomerase activity that is involved in synthesis of ascorbic acid. Expression is induced after 24 hours of dark treatment, in senescing leaves and treatment with exogenous photosynthesis inhibitor. Induction of gene expression was suppressed in excised leaves supplied with sugar. The authors suggest that the gene's expression pattern is responding to the leve…
AT4G22214	1.15913	0.351518	-1.72137	0.0073	Encodes a defensin-like (DEFL) family protein.
AT1G70985	19.4374	5.90353	-1.71919	5e-05	hydroxyproline-rich glycoprotein family protein;(source:Araport11)
AT1G69530	490.202	148.941	-1.71864	5e-05	Member of Alpha-Expansin Gene Family. Naming convention from the Expansin Working Group (Kende et al, Plant Mol Bio). Involved in the formation of nematode-induced syncytia in roots of Arabidopsis thaliana.
AT2G18210	4.6258	1.40786	-1.7162	5e-05	hypothetical protein;(source:Araport11)
AT4G15690	16.3505	4.97781	-1.71575	5e-05	Thioredoxin superfamily protein;(source:Araport11)
AT4G30140	34.1452	10.4126	-1.71335	5e-05	Member of the GDSL lipase/esterase family of proteins that functions as cutinase. Expressed in pollen and at the zone of lateral root emergence.
AT1G65570	4.98402	1.52771	-1.70594	5e-05	Encodes a glycosyl hydrolase 28 (GH28) family polygalacturonase (PG) protein. Involved in root cap development.
AT5G54470	19.3216	5.92289	-1.70584	5e-05	B-box type zinc finger family protein;(source:Araport11)
AT2G41231	12.3376	3.78652	-1.70412	5e-05	transmembrane protein;(source:Araport11)
AT1G24320	1.23558	0.379496	-1.70303	0.028	Six-hairpin glycosidases superfamily protein;(source:Araport11)
AT1G72950	1.02951	0.316489	-1.70173	0.0023	Disease resistance protein (TIR-NBS class);(source:Araport11)
AT3G17790	97.4466	29.9793	-1.70065	5e-05	Expression is upregulated in the shoot of cax1/cax3 mutant and is responsive to phosphate (Pi) and not phosphite (Phi) in roots and shoots.
AT4G27280	78.1341	24.0685	-1.69881	5e-05	Calcium-binding EF-hand family protein;(source:Araport11)
AT1G19180	52.8634	16.3439	-1.69352	5e-05	JAZ1 is a nuclear-localized protein involved in jasmonate signaling. JAZ1 transcript levels rise in response to a jasmonate stimulus. JAZ1 can interact with the COI1 F-box subunit of an SCF E3 ubiquitin ligase in a yeast-two-hybrid assay only in the presence of jasmonate-isoleucine (JA-ILE) or coronatine. Application of jasmonate methyl ester to Arabidopsis roots reduces the levels of a JAZ1:GUS …
AT4G21870	95.9435	29.6633	-1.69351	5e-05	HSP20-like chaperones superfamily protein;(source:Araport11)
AT1G25400	12.0594	3.78685	-1.67109	5e-05	transmembrane protein;(source:Araport11)
AT2G32030	4.87207	1.53051	-1.67052	5e-05	Acyl-CoA N-acyltransferases (NAT) superfamily protein;(source:Araport11)
AT2G27660	6.5017	2.04588	-1.6681	5e-05	Cysteine/Histidine-rich C1 domain family protein;(source:Araport11)
AT4G15393	8.87451	2.79794	-1.6653	5e-05	a member of the cytochrome P450 gene family. molecular function unknown.
AT1G17380	2.65959	0.839566	-1.66349	5e-05	jasmonate-zim-domain protein 5;(source:Araport11)
AT3G21660	2.67147	0.848892	-1.65398	5e-05	UBX domain-containing protein;(source:Araport11)
AT4G15330	3.66525	1.16543	-1.65305	5e-05	a member of the cytochrome P450 family
AT1G24580	20.7005	6.59303	-1.65065	5e-05	RING/U-box superfamily protein;(source:Araport11)
AT3G62150	9.99676	3.18781	-1.64889	5e-05	Encodes a facultative transporter controlling auxin concentrations in plant cells.
AT3G60550	6.98947	2.22989	-1.64821	5e-05	cyclin p3;(source:Araport11)
AT4G36500	49.7827	15.9087	-1.64583	5e-05	hypothetical protein;(source:Araport11)
AT3G46090	4.47263	1.43054	-1.64456	5e-05	C2H2 and C2HC zinc fingers superfamily protein;(source:Araport11)
AT1G22400	23.6307	7.56267	-1.64369	5e-05	UDP-Glycosyltransferase superfamily protein;(source:Araport11)
AT4G34740	70.2036	22.4796	-1.64293	5e-05	Encodes glutamine 5-phosphoribosylpyrophosphate amidotransferase. Mutants are deficient in leaf, but not cotyledon, plastid and palisade cell development. Mutants exhibit defective chloroplast development under non-low light, suggesting that the defect in chloroplast development is caused by photo-oxidative damage. Plays role in differential development of vascular-associated cells. Demonstrates …
AT5G61600	12.2027	3.90759	-1.64285	5e-05	encodes a member of the ERF (ethylene response factor) subfamily B-3 of ERF/AP2 transcription factor family. The protein contains one AP2 domain. There are 18 members in this subfamily including ATERF-1, ATERF-2, AND ATERF-5.
AT2G22122	37.7389	12.1033	-1.64065	5e-05	hypothetical protein;(source:Araport11)
AT5G08760	19.2007	6.16439	-1.63913	5e-05	transmembrane protein;(source:Araport11)
AT1G67865	13.9466	4.48669	-1.63619	5e-05	hypothetical protein;(source:Araport11)
AT3G30460	5.45252	1.76078	-1.63071	5e-05	RING/U-box superfamily protein;(source:Araport11)
AT1G76600	19.4239	6.27309	-1.63058	5e-05	poly polymerase;(source:Araport11)
AT3G47420	104.887	34.0188	-1.62443	5e-05	Encodes a Pi starvation-responsive protein AtPS3. A member of the phosphate starvation-induced glycerol-3-phosphate permease gene family: AT3G47420(G3Pp1), AT4G25220(G3Pp2), AT1G30560(G3Pp3), AT4G17550(G3Pp4) and AT2G13100(G3Pp5). Its expression is responsive to phosphate (Pi) and not phosphite (Phi) in roots and shoots.
AT1G27020	61.4303	20.0559	-1.61492	5e-05	plant/protein;(source:Araport11)
AT1G32920	114.609	37.55	-1.60984	5e-05	hypothetical protein;(source:Araport11)
AT1G65870	34.6942	11.3726	-1.60913	5e-05	Disease resistance-responsive (dirigent-like protein) family protein;(source:Araport11)
AT1G65486	24.919	8.17963	-1.60714	5e-05	transmembrane protein;(source:Araport11)
AT2G22500	61.5019	20.1888	-1.60708	5e-05	Encodes one of the mitochondrial dicarboxylate carriers (DIC): DIC1 (AT2G22500), DIC2 (AT4G24570), DIC3 (AT5G09470).
AT4G28680	4.89621	1.60981	-1.60478	5e-05	Encodes a stress-induced tyrosine decarboxylase (TyrDC). Recombinant (His)6-TyrDC expressed in E. coli catalyzes the conversion of L-tyrosine to tyramine. Recombinant TyrDC forms tetramers.
AT4G01360	2.99456	0.985585	-1.60329	5e-05	Encodes a protein related to BYPASS1 (BPS1). Regulates production of mobile compound: bps signal.
AT2G18690	45.1652	14.9093	-1.599	5e-05	transmembrane protein;(source:Araport11)
AT4G33050	15.9103	5.25273	-1.59882	5e-05	Encodes a calmodulin-binding protein involved in stomatal movement.
AT3G26610	2.81027	0.929044	-1.59689	5e-05	Encodes an apoplast-localized polygalacturonase involved in cell elongation and flower development.
AT1G16390	6.91991	2.28983	-1.59551	5e-05	organic cation/carnitine transporter 3;(source:Araport11)
AT1G73066	2.46408	0.815557	-1.59519	5e-05	Leucine-rich repeat family protein;(source:Araport11)
AT4G31875	16.7757	5.55936	-1.59338	5e-05	hypothetical protein;(source:Araport11)
AT5G18670	242.127	80.2842	-1.59258	5e-05	putative beta-amylase BMY3 (BMY3)
AT2G19650	13.722	4.55522	-1.5909	5e-05	Cysteine/Histidine-rich C1 domain family protein;(source:Araport11)
AT3G62960	1.73398	0.575983	-1.58999	0.0235	Thioredoxin superfamily protein;(source:Araport11)
AT3G20380	13.4254	4.46666	-1.5877	5e-05	TRAF-like family protein;(source:Araport11)
AT4G15700	24.7493	8.25035	-1.58486	5e-05	Thioredoxin superfamily protein;(source:Araport11)
AT4G21410	24.9834	8.33954	-1.58293	5e-05	Encodes a cysteine-rich receptor-like protein kinase.
AT3G05630	3.39478	1.13559	-1.57988	5e-05	Encodes a member of the PXPH-PLD subfamily of phospholipase D proteins. Regulates vesicle trafficking. Required for auxin transport and distribution and hence auxin responses. This subfamily is novel structurally different from the majority of plant PLDs by having phox homology (PX) and pleckstrin homology (PH) domains. Involved regulating root development in response to nutrient limitation. Play…
AT4G22690	17.3293	5.79902	-1.57933	5e-05	member of CYP706A The mRNA is cell-to-cell mobile.
AT5G14760	72.3852	24.2453	-1.57799	5e-05	At5g14760 encodes for L-aspartate oxidase involved in the early steps of NAD biosynthesis. In contrary to the EC 1.4.3.16 (l-aspartate oxidase - deaminating) the enzyme catalyzes the reaction L-aspartate + O2 = iminoaspartate (alpha-iminosuccinate) + H2O2
AT4G23515	1.18738	0.398291	-1.57589	0.0079	Toll-Interleukin-Resistance (TIR) domain family protein;(source:Araport11)
AT1G51820	1.41157	0.473707	-1.57523	5e-05	Leucine-rich repeat protein kinase family protein;(source:Araport11)
AT3G62610	1.19452	0.400945	-1.57495	5e-05	Member of the R2R3 factor gene family.
AT4G05390	105.284	35.454	-1.57027	5e-05	Encodes a root-type ferredoxin:NADP(H) oxidoreductase.
AT1G61470	2.31864	0.784263	-1.56387	0.00045	Polynucleotidyl transferase, ribonuclease H-like superfamily protein;(source:Araport11)
AT1G80340	9.45788	3.19924	-1.56379	5e-05	Encodes a protein with gibberellin 3 &#946;-hydroxylase activity. The protein was heterologously expressed in E. coli and shown to catalyze the hydroxylation of both GA9 and GA20.
AT1G64500	152.437	51.6102	-1.56248	5e-05	A member of a protein family found in plants and animals that contain conserved C-terminal glutaredoxin-like and putative zinc-binding cysteine-rich domains. It is involved in light stimulated actin bundling and chloroplast movement. The mRNA is cell-to-cell mobile.
AT4G18205	11.2462	3.81868	-1.55829	5e-05	Nucleotide-sugar transporter family protein;(source:Araport11)
AT2G45685	22.8493	7.76577	-1.55695	5e-05	Potential natural antisense gene, locus overlaps with AT2G45680
AT5G11650	55.0045	18.8109	-1.54798	5e-05	alpha/beta-Hydrolases superfamily protein;(source:Araport11)
AT1G10400	1.88945	0.648956	-1.54177	5e-05	UDP-Glycosyltransferase superfamily protein;(source:Araport11)
AT3G56090	126.04	43.3259	-1.54058	5e-05	Encodes FERRITIN 3, AtFER3. Ferritins are a class of 24-mer multi-meric proteins found in all kingdoms of life. Function as the main iron store in mammals. Evidence suggests that Arabidopsis ferritins are essential to protect cells against oxidative damage, but they do not constitute the major iron pool.
AT1G71400	11.3007	3.89343	-1.5373	5e-05	Encodes a CLAVATA2 (CLV2)-related gene. Complements the clv2 mutant when expressed under the control of the CLV2 promoter. The mRNA is cell-to-cell mobile.
AT3G13080	87.075	30.0059	-1.53701	5e-05	encodes an ATP-dependent MRP-like ABC transporter able to transport glutathione-conjugates as well as chlorophyll catabolites. The expression of this gene is upregulated by herbicide safeners such as benoxacor and fenclorim.
AT1G66650	1.33063	0.458673	-1.53657	0.00125	Protein with RING/U-box and TRAF-like domain;(source:Araport11)
AT4G17090	209.402	72.1871	-1.53646	5e-05	Encodes a beta-amylase targeted to the chloroplast. Transgenic BMY8 RNAi lines fail to accumulate maltose during cold shock suggesting that maltose accumulation coincides with BMY8 expression. Apart from maltose, the sugar content of the RNAi lines were similar to wildtype (glucose and sucrose unaffected).
AT1G19490	15.9096	5.49496	-1.53372	5e-05	Basic-leucine zipper (bZIP) transcription factor family protein;(source:Araport11)
AT5G11070	155.189	53.7038	-1.53093	5e-05	hypothetical protein;(source:Araport11)
AT1G13670	14.9436	5.18785	-1.52632	5e-05	hypothetical protein;(source:Araport11)
AT1G76800	13.7258	4.77284	-1.52397	5e-05	The gene encodes nodulin-like2 whose transcript abundance was repressed under conditions of Fe-deficient growth.
AT4G36570	6.75093	2.34882	-1.52315	0.00045	RAD-like 3;(source:Araport11)
AT5G56810	2.04463	0.711472	-1.52296	0.0005	F-box/RNI-like/FBD-like domains-containing protein;(source:Araport11)
AT1G21910	46.1647	16.13	-1.51704	5e-05	encodes a member of the DREB subfamily A-5 of ERF/AP2 transcription factor family. The protein contains one AP2 domain. There are 15 members in this subfamily including RAP2.1, RAP2.9 and RAP2.10.
AT2G36220	25.4681	8.903	-1.51633	5e-05	hypothetical protein;(source:Araport11)
AT3G46620	41.4118	14.4818	-1.5158	5e-05	Encodes an ABA- and drought-induced RING-DUF1117 gene whose mutation results in hyposensitive phenotypes toward ABA in terms of germination rate and stomatal closure and markedly reduced tolerance to drought stress relative to wild-type plants.
AT5G19800	21.7899	7.63428	-1.5131	0.0003	hydroxyproline-rich glycoprotein family protein;(source:Araport11)
AT5G47230	17.8791	6.28655	-1.50793	5e-05	encodes a member of the ERF (ethylene response factor) subfamily B-3 of ERF/AP2 transcription factor family (ATERF-5). The protein contains one AP2 domain. There are 18 members in this subfamily including ATERF-1, ATERF-2, AND ATERF-5. The mRNA is cell-to-cell mobile.
AT4G03292	4.27914	1.50916	-1.50358	0.0002	Polynucleotidyl transferase, ribonuclease H-like superfamily protein;(source:Araport11)
AT1G61380	10.5447	3.72076	-1.50285	5e-05	Encodes a membrane localized S-domain receptor kinase that is involved in lipopolysaccharide (LPS) sensing. SD1-29 detected LPS of Pseudomonas and Xanthomonas species for which it serves as a microbe associated molecular pattern triggering innate immunity. Loses of function mutants are hyper susceptible to P.syringae.
AT4G30370	3.44721	1.21748	-1.50153	5e-05	RING/U-box superfamily protein;(source:Araport11)
AT1G14430	4.8914	1.73009	-1.4994	5e-05	glyoxal oxidase-related protein;(source:Araport11)
AT4G34150	99.3465	35.1851	-1.4975	5e-05	Calcium-dependent lipid-binding (CaLB domain) family protein;(source:Araport11)
AT1G12010	5.27493	1.86826	-1.49746	5e-05	Encodes a protein that appears to have 1-amino-cyclopropane-1-carboxylic acid oxidase activity based on mutant analyses. The mRNA is cell-to-cell mobile.
AT3G56710	1.01931	0.361029	-1.49741	0.03985	Sig1 binding protein; interacts with Sig1R4. As well as Sig1, SibI is imported into chloroplasts and its expression is light-dependent in mature chloroplasts.
AT5G60660	40.4605	14.336	-1.49687	5e-05	A member of the plasma membrane intrinsic protein subfamily PIP2.When expressed in yeast cells can conduct hydrogen peroxide into those cells. Mutants exhibit longer root hairs.
AT1G25240	1.14074	0.404253	-1.49664	0.0013	ENTH/VHS/GAT family protein;(source:Araport11)
AT1G74870	2.45634	0.872119	-1.49391	0.00015	RING/U-box superfamily protein;(source:Araport11)
AT4G01525	3.07592	1.09251	-1.49337	0.0001	Member of Sadhu non-coding retrotransposon family
AT1G73120	54.78	19.4685	-1.49251	5e-05	F-box/RNI superfamily protein;(source:Araport11)
AT1G28480	1.48455	0.529365	-1.48769	0.0105	Encodes GRX480, a member of the glutaredoxin family that regulates protein redox state. GRX480 interacts with TGA factors and suppresses JA-responsive PDF1.2 transcription. GRX480 transcription is SA-inducible and requires NPR1. Maybe involved in SA/JA cross-talk.
AT3G04000	10.0094	3.57959	-1.48349	5e-05	ChlADR is an aldehyde reductase that catalyzes the reduction of the aldehyde carbonyl groups on saturated and alpha,beta-unsaturated aldehydes with more than 5 carbons in vitro. The N-terminal region of this protein directs GFP to the chloroplast where where ChlADR likely helps to maintain the photosynthetic process by detoxifying reactive carbonyls formed during lipid peroxidation. In addition, …
AT1G08930	62.8287	22.4859	-1.4824	5e-05	encodes a putative sucrose transporter whose gene expression is induced by dehydration and cold. The mRNA is cell-to-cell mobile.
AT2G31540	1.16624	0.417592	-1.4817	0.0007	GDSL-motif esterase/acyltransferase/lipase. Enzyme group with broad substrate specificity that may catalyze acyltransfer or hydrolase reactions with lipid and non-lipid substrates.
AT4G11521	6.54939	2.34853	-1.4796	5e-05	Receptor-like protein kinase-related family protein;(source:Araport11)
AT4G28850	11.8982	4.26968	-1.47854	5e-05	xyloglucan endotransglucosylase/hydrolase 26;(source:Araport11)
AT3G45700	6.36601	2.28724	-1.47678	5e-05	NPF2.4 is a member of the NAXT NPF subfamily. It encodes a plasmamembrane localized chloride transporter that is expressed in the root and is down regulated in response to ABA and salt treatment. NPF2.3 miRNA induced knockdowns have less Cl in the shoots when grown on low NaCl concentrations.
AT4G25110	1.4795	0.53171	-1.4764	5e-05	Encodes a type I metacaspase. Two Arabidopsis metacaspases, AT1G02170 (MC1) and AT4G25110 (MC2) antagonistically control programmed cell death in Arabidopsis. MC1 is a positive regulator of cell death and requires conserved caspase-like putative catalytic residues for its function. MC2 negatively regulates cell death. This function is independent of the putative catalytic residues. A third type I…
AT1G17665	1.97967	0.713087	-1.47311	0.0002
AT4G37610	59.3938	21.4089	-1.4721	5e-05	BTB and TAZ domain protein. Located in cytoplasm and expressed in fruit, flower and leaves.
AT3G62260	24.2784	8.75208	-1.47198	5e-05	Protein phosphatase 2C family protein;(source:Araport11)
AT3G08730	221.115	79.9051	-1.46844	5e-05	Encodes a protein-serine kinase that phosphorylates ribosomal protein in vitro. Activation of AtS6k is regulated by 1-naphthylacetic acid and kinetin, at least in part, via a lipid kinase-dependent pathway. Involved in translational up-regulation of ribosomal proteins. Phosphorylated by PDK1. Interacts with RAPTOR1, which in turn interacts with TOR. SPK6 activity is affected by osmotic stress, an…
AT5G64870	2.80564	1.01685	-1.46422	5e-05	SPFH/Band 7/PHB domain-containing membrane-associated protein family;(source:Araport11)
AT3G47820	8.12925	2.94834	-1.46322	5e-05	PLANT U-BOX 39;(source:Araport11)
AT5G16530	4.65703	1.69341	-1.45948	5e-05	Encodes PIN5, an atypical member of the PIN family. PIN5 is a functional auxin transporter that is required for auxin-mediated development. PIN5 does not have a direct role in cell-to-cell transport but regulates intracellular auxin homeostasis and metabolism. PIN5 localizes, unlike other characterized plasma membrane PIN proteins, to endoplasmic reticulum (ER), presumably mediating auxin flow fr…
AT5G48540	33.7543	12.2742	-1.45944	5e-05	receptor-like protein kinase-related family protein;(source:Araport11)
AT4G02520	403.615	146.855	-1.45859	5e-05	Encodes glutathione transferase belonging to the phi class of GSTs. Naming convention according to Wagner et al. (2002). The expression of this gene is upregulated by herbicide safeners such as benoxacor and fenclorim.
AT5G63130	10.2993	3.74902	-1.45796	5e-05	Octicosapeptide/Phox/Bem1p family protein;(source:Araport11)
AT1G63350	1.16384	0.423733	-1.45767	5e-05	Disease resistance protein (CC-NBS-LRR class) family;(source:Araport11)
AT5G11250	3.93634	1.43358	-1.45723	5e-05	Encodes an atypical TIR-NBS-LRR protein that is involved in stress responses. Loss of function alleles overproduce stress hormones JA,SA, ABA, and ET.
AT3G50010	1.55375	0.56783	-1.45222	5e-05	Cysteine/Histidine-rich C1 domain family protein;(source:Araport11)
AT5G54490	4.8279	1.76663	-1.4504	0.001	Encodes a PINOID (PID)-binding protein containing putative EF-hand calcium-binding motifs. The interaction is dependent on the presence of calcium. mRNA expression is up-regulated by auxin. Not a phosphorylation target of PID, likely acts upstream of PID to regulate the activity of this protein in response to changes in calcium levels.
AT4G01540	10.4905	3.84045	-1.44974	5e-05	Encodes a membrane-bound NAC (for NAM, ATAF1/2, CUC2) transcription factor, designated NTM1 (for NAC with transmembrane motif1). NTM1 regulates cell division in Arabidopsis.
AT5G06790	15.1146	5.53433	-1.44946	5e-05	cotton fiber protein;(source:Araport11)
AT4G26850	640.194	234.535	-1.44871	5e-05	Encodes a novel protein involved in ascorbate biosynthesis, which was shown to catalyze the transfer of GMP from GDP-galactose to a variety of hexose-1-phosphate acceptors. Recessive mutation has a reduced amount of vitamin C, lower level of non-photochemical quenching, and reduced rate of conversion of violaxanthin to zeaxanthin in high light.
AT5G24280	5.93571	2.17546	-1.4481	5e-05	Encodes GMI1, a structural-maintenance-of-chromosomes-hinge domain-containing protein. Involved in somatic homologous recombination.
AT2G06200	3.88885	1.42589	-1.44748	5e-05	Growth regulating factor encoding transcription activator. One of the nine members of a GRF gene family, containing nuclear targeting domain. Involved in leaf development and expressed in root, shoot and flower
AT5G59990	1.12195	0.411754	-1.44615	0.00295	CCT motif family protein;(source:Araport11)
AT1G49860	4.08614	1.50132	-1.44451	5e-05	Encodes glutathione transferase belonging to the phi class of GSTs. Naming convention according to Wagner et al. (2002). The mRNA is cell-to-cell mobile.
AT4G12917	3.89938	1.43653	-1.44066	0.00735	other_RNA;(source:Araport11)
AT5G19650	1.19609	0.440646	-1.44063	0.02415	ovate family protein 8;(source:Araport11)
AT1G07150	7.35194	2.70855	-1.4406	5e-05	member of MEKK subfamily
AT3G04300	2.31079	0.852249	-1.43904	0.00365	RmlC-like cupins superfamily protein;(source:Araport11)
AT4G24120	24.2012	8.93803	-1.43705	5e-05	Member of a small family of oligopeptide transporters similar to the yellow stripe locus of maize (ZmYS1).
AT3G53460	769.203	284.115	-1.43689	5e-05	Encodes a nuclear gene with a consensus RNA-binding domain that is localized to the chloroplast.
AT2G43535	35.5947	13.1897	-1.43225	5e-05	Encodes a defensin-like (DEFL) family protein.
AT4G08620	1.89125	0.701075	-1.4317	5e-05	Encodes a high-af?nity sulfate transporter. Contains STAS domain. Expressed in roots and guard cells. Up-regulated by sulfur deficiency.
AT1G78070	57.1993	21.316	-1.42406	5e-05	Transducin/WD40 repeat-like superfamily protein;(source:Araport11)
AT2G36780	1.18198	0.441236	-1.42158	0.0003	UDP-Glycosyltransferase superfamily protein;(source:Araport11)
AT1G63090	36.8084	13.7838	-1.41706	5e-05	phloem protein 2-A11;(source:Araport11)
AT5G24590	39.6089	14.8865	-1.41182	5e-05	Member of NAc protein family. Interacts with turnip crinkle virus (TCV) capsid protein. Transcription factor involved in regulating the defense response of Arabidopsis to TCV.
AT1G08070	1.07771	0.405338	-1.41077	5e-05	Encodes a chloroplast RNA editing factor.
AT5G51440	16.2929	6.13009	-1.41026	5e-05	HSP20-like chaperones superfamily protein;(source:Araport11)
AT3G18950	10.4012	3.91655	-1.40909	5e-05	Transducin/WD40 repeat-like superfamily protein;(source:Araport11)
AT3G13960	7.19055	2.72622	-1.3992	5e-05	Growth regulating factor encoding transcription activator. One of the nine members of a GRF gene family, containing nuclear targeting domain. Involved in leaf development and expressed in root, shoot and flower.
AT1G43675	2.6641	1.01037	-1.39876	0.02005	similarity to non-LTR retroelement protein
AT2G17690	1.02394	0.38837	-1.39863	0.0012	Encodes an F-box domain containing protein that is regulated by non-CG DNA methylation. In drm1 drm2 cmt3 triple mutant background SDC expression is no longer suppressed and plants display abnormal development including curled leaves and reduced stature. A maternally expressed imprinted gene.
AT5G22410	14.9059	5.66004	-1.397	5e-05	root hair specific 18;(source:Araport11)
AT1G11210	1.83547	0.699349	-1.39207	0.0001	cotton fiber protein, putative (DUF761);(source:Araport11)
AT2G01300	5.35197	2.04051	-1.39114	5e-05	mediator of RNA polymerase II transcription subunit;(source:Araport11)
AT1G27940	3.14053	1.19756	-1.39091	5e-05	P-glycoprotein 13;(source:Araport11)
AT1G16130	1.59938	0.611192	-1.38782	5e-05	Encodes a WAK-like receptor-like kinase with a cytoplasmic Ser/Thr protein kinase domain and an extracellular domain with EGF-like repeats.
AT1G18330	15.6001	5.97187	-1.3853	5e-05	EARLY-PHYTOCHROME-RESPONSIVE1
AT2G45680	2.96801	1.1364	-1.38503	0.0009	TCP family transcription factor;(source:Araport11)
AT3G23210	23.0737	8.85698	-1.38136	5e-05	basic helix-loop-helix (bHLH) DNA-binding superfamily protein;(source:Araport11)
AT4G23180	13.8051	5.30009	-1.38111	5e-05	Encodes a receptor-like protein kinase. Naming convention from Chen et al 2003 (PMID 14756307) The mRNA is cell-to-cell mobile.
AT1G14160	8.21865	3.15997	-1.37899	0.03455	Uncharacterized protein family (UPF0497);(source:Araport11)
AT3G59880	8.84324	3.4029	-1.37781	5e-05	hypothetical protein;(source:Araport11)
AT2G39650	9.86133	3.8014	-1.37525	5e-05	cruciferin (DUF506);(source:Araport11)
AT5G48250	5.25472	2.02922	-1.37269	5e-05	B-box type zinc finger protein with CCT domain-containing protein;(source:Araport11)
AT1G60110	1.24864	0.482411	-1.37202	5e-05	Mannose-binding lectin superfamily protein;(source:Araport11)
AT3G01730	3.41582	1.321	-1.3706	0.0103	Mutants exhibit shorter root hairs under phosphate-deficient conditions.
AT1G13420	14.0506	5.43654	-1.36987	5e-05	Encodes a sulfotransferase. Unlike the related ST4A protein (At2g14920), in vitro experiments show that this enzyme does not act brassinosteroids. ST4B is expressed in the roots and transcript levels rise in response to cytokinin treatment.
AT1G32640	31.5972	12.2274	-1.36968	5e-05	Encodes a MYC-related transcriptional activator with a typical DNA binding domain of a basic helix-loop-helix leucine zipper motif. Binds to an extended G-Box promoter motif and interacts with Jasmonate ZIM-domain proteins. MYC2 interacts with EIN3 and EIL1 to repress hook curvature and resistance to Botrytis cinera.Its transcription is induced by dehydration stress and ABA treatment. Negative re…
AT3G25190	70.8367	27.4179	-1.36938	5e-05	The gene encodes nodulin-like21 whose transcript abundance was repressed under conditions of Fe-deficient growth.
AT4G15390	54.4603	21.0993	-1.36801	5e-05	HXXXD-type acyl-transferase family protein;(source:Araport11)
AT5G23480	2.05714	0.797475	-1.36713	5e-05	SWIB/MDM2, Plus-3 and GYF domain-containing protein;(source:Araport11)
AT1G33610	7.8571	3.05428	-1.36316	5e-05	Leucine-rich repeat (LRR) family protein;(source:Araport11)
AT2G35710	8.45585	3.2896	-1.36204	5e-05	Nucleotide-diphospho-sugar transferases superfamily protein;(source:Araport11)
AT4G31800	19.9504	7.76373	-1.3616	5e-05	Pathogen-induced transcription factor. Binds W-box sequences in vitro. Forms protein complexes with itself and with WRKY40 and WRKY60. Constitutive expression of WRKY18 enhanced resistance to P. syringae, but its coexpression with WRKY40 or WRKY60 made plants more susceptible to both P. syringae and B. cinerea. WRKY18, WRKY40, and WRKY60 have partially redundant roles in response to the hemibiotr…
AT5G65300	15.3884	5.99118	-1.36093	5e-05	hypothetical protein;(source:Araport11)
AT2G15080	2.84252	1.10907	-1.35782	5e-05	receptor like protein 19;(source:Araport11)
AT4G33120	5.66672	2.21511	-1.35514	5e-05	S-adenosyl-L-methionine-dependent methyltransferases superfamily protein;(source:Araport11)
AT4G22212	34.5341	13.5018	-1.35487	5e-05	Encodes a defensin-like (DEFL) family protein.
AT3G14770	124.138	48.6176	-1.35239	5e-05	Nodulin MtN3 family protein;(source:Araport11)
AT3G02910	144.731	56.6988	-1.35198	5e-05	AIG2-like (avirulence induced gene) family protein;(source:Araport11)
AT5G54930	10.7092	4.19725	-1.35133	5e-05	AT hook motif-containing protein;(source:Araport11)
AT3G21560	115.757	45.4194	-1.34972	5e-05	Encodes a protein with sinapic acid:UDP-glucose glucosyltransferase activity. Mutants defective in this gene are hyper-fluorescent (which accumulate in their trichomes a compound that is likely to be 3',5'-dimethoxynaringenin chalcone or sinapoyltriacetic acid lactone, potential products of the concerted action of 4-coumarate CoA ligase and chalcone synthase on sinapic acid). Also shown to be req…
AT3G51870	34.0057	13.3536	-1.34855	5e-05	Mitochondrial substrate carrier family protein;(source:Araport11)
AT5G03545	70.1868	27.6952	-1.34156	5e-05	Expressed in response to phosphate starvation, this response is enhanced by the presence of IAA. Additionally, its expression is responsive to both phosphate (Pi) and phosphite (Phi) in shoots. The mRNA is cell-to-cell mobile.
AT2G33850	34.41	13.6073	-1.33845	5e-05	E6-like protein;(source:Araport11)
AT1G13530	2.20273	0.871519	-1.33769	0.0002	hypothetical protein (DUF1262);(source:Araport11)
AT2G31380	156.23	61.8309	-1.33727	5e-05	a B-box zinc finger protein that interacts with COP1. contains a novel 11 amino acid motif at the C-terminus (also found at the N-terminus of HY5) that is involved in the COP1 interaction.
AT3G63110	15.5233	6.15614	-1.33434	5e-05	Encodes cytokinin synthase involved in cytokinin biosynthesis. IPT3 subcellular localization is modulated by farnesylation- when farnesylated it is localized to the nucleus, otherwise to the chloroplast.
AT4G30350	17.9751	7.12862	-1.33431	5e-05	Encodes a member of an eight-gene family (SMAX1 and SMAX1-like) that has weak similarity to AtHSP101, a ClpB chaperonin required for thermotolerance.
AT1G63860	3.45709	1.3719	-1.33338	5e-05	Disease resistance protein (TIR-NBS-LRR class) family;(source:Araport11)
AT3G01260	7.59318	3.01549	-1.33231	5e-05	Galactose mutarotase-like superfamily protein;(source:Araport11)
AT5G26320	1.49687	0.594846	-1.33136	0.00115	TRAF-like family protein;(source:Araport11)
AT5G52760	1.33016	0.528614	-1.33131	0.02055	Copper transport protein family;(source:Araport11)
AT4G27440	72.8801	28.996	-1.32967	5e-05	light-dependent NADPH:protochlorophyllide oxidoreductase B The mRNA is cell-to-cell mobile.
AT3G55110	11.6661	4.64953	-1.32717	5e-05	ABC-2 type transporter family protein;(source:Araport11)
AT3G08505	18.1006	7.22683	-1.3246	5e-05	zinc finger (CCCH-type/C3HC4-type RING finger) family protein;(source:Araport11)
AT4G14370	2.39991	0.958225	-1.32454	5e-05	Disease resistance protein (TIR-NBS-LRR class) family;(source:Araport11)
AT5G43450	77.1724	30.8515	-1.32274	5e-05	encodes a protein whose sequence is similar to ACC oxidase
AT5G16960	1.1966	0.478756	-1.32158	0.0017	Zinc-binding dehydrogenase family protein;(source:Araport11)
AT2G16660	10.7015	4.29063	-1.31855	5e-05	Major facilitator superfamily protein;(source:Araport11)
AT2G21020	2.08581	0.836618	-1.31797	0.00025	pseudogene of NOD26-like intrinsic protein 3;(source:Araport11)
AT1G27740	4.89322	1.96293	-1.31778	5e-05	Basic helix-loop-helix (bHLH) transcription factor that is sufficient to promote postmitotic cell growth in root-hair cells. RSL4 is a direct transcriptional target of RHD6
AT4G13680	2.17366	0.872845	-1.31633	5e-05	hypothetical protein (DUF295);(source:Araport11)
AT1G15380	28.5011	11.456	-1.31491	5e-05	Lactoylglutathione lyase / glyoxalase I family protein;(source:Araport11)
AT4G25090	4.27463	1.71965	-1.31368	5e-05	Riboflavin synthase-like superfamily protein;(source:Araport11)
AT3G09290	1.20202	0.48409	-1.31211	0.0384	encodes activation factor TAC1 which mediates telomerase activity
AT3G27940	1.65163	0.665458	-1.31147	0.0059	LOB domain-containing protein 26;(source:Araport11)
AT1G10340	1.19001	0.479525	-1.3113	5e-05	Ankyrin repeat family protein;(source:Araport11)
AT4G15810	8.73906	3.52298	-1.31068	5e-05	P-loop containing nucleoside triphosphate hydrolases superfamily protein;(source:Araport11)
AT4G00940	3.50402	1.41354	-1.3097	5e-05	Dof-type zinc finger DNA-binding family protein;(source:Araport11)
AT2G33580	5.54805	2.24369	-1.30611	5e-05	Encodes a putative LysM-containing receptor-like kinase. LYK5 is a major chitin receptor and forms a chitin-induced complex with related kinase CERK1. Based on protein sequence alignment analysis, it was determined as a pseudo kinase due to a lack of the ATP-binding P-loop in the kinase domain.
AT1G21100	11.2888	4.5907	-1.29811	5e-05	O-methyltransferase family protein;(source:Araport11)
AT4G18510	5.79054	2.35694	-1.29678	0.0005	CLE2, putative ligand, member of large gene family homologous to Clavata3
AT5G57560	29.2543	11.9098	-1.2965	5e-05	Encodes a cell wall-modifying enzyme, rapidly upregulated in response to environmental stimuli.
AT3G17609	225.842	92.0284	-1.29516	5e-05	Encodes a homolog of HY5 (HYH). Involved in phyB signaling pathway.
AT3G55150	5.85068	2.38626	-1.29385	5e-05	A member of EXO70 gene family, putative exocyst subunits, conserved in land plants. Arabidopsis thaliana contains 23 putative EXO70 genes, which can be classified into eight clusters on the phylogenetic tree.
AT4G19680	8.81941	3.60666	-1.29002	5e-05	encodes an iron transporter whose expression is induced by iron and zinc deficiency. Gene is specifically expressed in the external cell layers of the root subapical zone.
AT2G32210	11.4252	4.67281	-1.28986	5e-05	cysteine-rich/transmembrane domain A-like protein;(source:Araport11)
AT1G14480	3.58756	1.47123	-1.28598	5e-05	Ankyrin repeat family protein;(source:Araport11)
AT3G09330	1.15453	0.474045	-1.28421	0.00185	Transmembrane amino acid transporter family protein;(source:Araport11)
AT2G35640	2.17245	0.892531	-1.28335	5e-05	Homeodomain-like superfamily protein;(source:Araport11)
AT3G11580	5.83703	2.40184	-1.28109	5e-05	SOD7 encodes nuclear localized B3 DNA binding domain and a transcriptional repression motif. Belongs to the RAV gene family. Functions in regulation of seed size and binds to and represses KLU.
AT2G36590	13.2037	5.43457	-1.2807	0.0201	Encodes a proline transporter with affinity for gly betaine, proline, and GABA. Protein is expressed in leaves, flowers and siliques but to a much lesser extent in roots.
AT3G16350	12.7771	5.26332	-1.27952	5e-05	Homeodomain-like superfamily protein;(source:Araport11)
AT1G77640	1.79352	0.739141	-1.27887	0.0026	encodes a member of the DREB subfamily A-5 of ERF/AP2 transcription factor family. The protein contains one AP2 domain. There are 15 members in this subfamily including RAP2.1, RAP2.9 and RAP2.10.
AT5G63140	12.9325	5.33184	-1.2783	5e-05	purple acid phosphatase 29;(source:Araport11)
AT3G07195	3.68257	1.51885	-1.27773	5e-05	RPM1-interacting protein 4 (RIN4) family protein;(source:Araport11)
AT5G58760	20.6839	8.53568	-1.27693	5e-05	Encodes a DDB1a interacting protein DDB2 required for UV-B tolerance and genomic integrity.
AT2G27402	61.2761	25.2891	-1.27681	5e-05	plastid transcriptionally active protein;(source:Araport11)
AT3G57450	70.3394	29.0302	-1.27678	5e-05	hypothetical protein;(source:Araport11)
AT1G66940	32.7467	13.5319	-1.27499	5e-05	kinase-like protein;(source:Araport11)
AT5G64660	11.3757	4.70302	-1.2743	5e-05	CYS, MET, PRO, and GLY protein 2;(source:Araport11)
AT5G54100	31.7204	13.1881	-1.26617	5e-05	SPFH/Band 7/PHB domain-containing membrane-associated protein family;(source:Araport11)
AT3G27860	1.30838	0.544225	-1.26551	5e-05	Tudor/PWWP/MBT superfamily protein;(source:Araport11)
AT4G33030	71.5088	29.7875	-1.26341	5e-05	involved in sulfolipid biosynthesis The mRNA is cell-to-cell mobile.
AT3G16670	256.945	107.115	-1.2623	5e-05	Pollen Ole e 1 allergen and extensin family protein;(source:Araport11)
AT2G28960	2.87853	1.20021	-1.26205	5e-05	Leucine-rich repeat protein kinase family protein;(source:Araport11)
AT5G43540	3.0989	1.29239	-1.26171	0.0372	C2H2 and C2HC zinc fingers superfamily protein;(source:Araport11)
AT2G39518	11.8909	4.96792	-1.25914	5e-05	Uncharacterized protein family (UPF0497);(source:Araport11)
AT1G53680	10.1659	4.24966	-1.25832	5e-05	Encodes glutathione transferase belonging to the tau class of GSTs. Naming convention according to Wagner et al. (2002).
AT1G22190	126.646	52.9909	-1.25698	5e-05	The gene encodes a putative transcription factor belongings to the abiotic stress-associated DREB A-6 clade. The mRNA is cell-to-cell mobile.
AT5G44582	6.72368	2.82404	-1.25149	0.00485	hypothetical protein;(source:Araport11)
AT1G16370	5.56633	2.34012	-1.25014	5e-05	organic cation/carnitine transporter 6;(source:Araport11)
AT3G59900	26.4949	11.1499	-1.24868	5e-05	Encodes ARGOS (Auxin-Regulated Gene Involved in Organ Size). Inducible by auxin. Involved in lateral organ size control. Transgenic plants expressing sense or antisense ARGOS cDNA display enlarged or reduced aerial organs, respectively. The alteration in organ size is attributable mainly to changes in cell number and the duration of organ growth.
AT5G43890	2.6195	1.10244	-1.24859	5e-05	Encodes a YUCCA-like putative flavin monooxygenase, the activation tagging mutant has increased level of IAA, increased auxin response and phenotype of auxin overproduction, rescues erecta mutant phenotype
AT1G11050	14.1749	5.96686	-1.24829	5e-05	Protein kinase superfamily protein;(source:Araport11)
AT3G62210	1.30845	0.550888	-1.24803	0.00085	Putative endonuclease or glycosyl hydrolase;(source:Araport11)
AT1G16420	1.61671	0.681975	-1.24527	5e-05	Encodes a metacaspase (cysteine-type endopeptidase) that is involved in promoting programmed cell death in response to hydrogen peroxide (H2O2), UV light, and methyl viologen (MV). Transcript levels rise in response to UV-C, H2O2, and MV. In vitro assays demonstrate that this enzyme has a preference for cleaving after an arginine residue, and it has a pH optimum of 8.0.
AT1G17400	1.02476	0.432492	-1.24454	0.00205	Protein of unknown function. Similar to LAZY1, a gene required or gravitropic response in shoots and roots. Involved in determining lateral root branch angle.
AT1G64220	17.8621	7.54073	-1.24413	0.0085	translocase of outer membrane 7 kDa subunit 2;(source:Araport11)
AT2G31230	6.24755	2.64547	-1.23977	5e-05	encodes a member of the ERF (ethylene response factor) subfamily B-3 of ERF/AP2 transcription factor family. The protein contains one AP2 domain. There are 18 members in this subfamily including ATERF-1, ATERF-2, AND ATERF-5.
AT5G15240	4.95879	2.10255	-1.23785	5e-05	Transmembrane amino acid transporter family protein;(source:Araport11)
AT5G48530	9.62611	4.09478	-1.23317	5e-05	hypothetical protein;(source:Araport11)
AT4G38540	17.5403	7.46571	-1.23232	5e-05	FAD/NAD(P)-binding oxidoreductase family protein;(source:Araport11)
AT3G13600	3.1691	1.34908	-1.2321	5e-05	calmodulin-binding family protein;(source:Araport11)
AT3G03470	10.9809	4.67634	-1.23154	5e-05	member of CYP89A
AT1G74400	1.40652	0.599008	-1.23148	0.00195	Tetratricopeptide repeat (TPR)-like superfamily protein;(source:Araport11)
AT4G08780	5.49547	2.34158	-1.23076	5e-05	Peroxidase superfamily protein;(source:Araport11)
AT4G27940	25.2445	10.7621	-1.23001	5e-05	manganese tracking factor for mitochondrial SOD2;(source:Araport11)
AT4G32800	3.47843	1.48479	-1.22818	5e-05	encodes a member of the DREB subfamily A-4 of ERF/AP2 transcription factor family. The protein contains one AP2 domain. There are 17 members in this subfamily including TINY.
AT1G23710	24.5789	10.4966	-1.2275	5e-05	hypothetical protein (DUF1645);(source:Araport11)
AT3G52950	29.8703	12.7576	-1.22735	5e-05	CBS / octicosapeptide/Phox/Bemp1 (PB1) domains-containing protein;(source:Araport11)
AT4G34930	1.88203	0.804991	-1.22525	5e-05	PLC-like phosphodiesterases superfamily protein;(source:Araport11)
AT1G66840	25.4364	10.9089	-1.22139	5e-05	Encodes a coiled-coil protein WEB2 (weak chloroplast movement under blue light 2, also named PMI2/plastid movement impaired 2). Involved in chloroplast avoidance movement under intermediate and high light intensities. WEB2, together with another coiled-coil protein WEB1 (AT2G26570), maintains the chloroplast photorelocation movement velocity.
AT4G20000	3.45171	1.4809	-1.22084	0.0001	VQ motif-containing protein;(source:Araport11)
AT4G12320	35.5711	15.2637	-1.2206	5e-05	member of CYP706A
AT4G17615	23.66	10.1555	-1.22019	5e-05	Member of AtCBL (Calcineurin B-like Calcium Sensor Proteins) family. Protein level is increased upon high salt, mannitol, and cold stresses. CBL1 interacts with CIPK23 and recruits the kinase to the plasma membrane where the substrate(s) of CIPK23 may reside. CBL1 localization is regulated by protein modification including myristolation and acylation.
AT5G16080	4.65187	1.9977	-1.21947	5e-05	carboxyesterase 17;(source:Araport11)
AT3G01290	85.169	36.583	-1.21916	5e-05	SPFH/Band 7/PHB domain-containing membrane-associated protein family;(source:Araport11)
AT3G20590	2.73022	1.17276	-1.21911	0.0011	Late embryogenesis abundant (LEA) hydroxyproline-rich glycoprotein family;(source:Araport11)
AT5G23730	54.7074	23.5196	-1.21787	5e-05	Encodes REPRESSOR OF UV-B PHOTOMORPHOGENESIS 2 (RUP2). Functions as a repressor of UV-B signaling.
AT3G59080	10.6818	4.59419	-1.21727	5e-05	Eukaryotic aspartyl protease family protein;(source:Araport11)
AT5G38900	5.83017	2.50822	-1.21687	0.0195	Thioredoxin superfamily protein;(source:Araport11)
AT1G06830	37.0266	15.9493	-1.21507	5e-05	CEPD1 is a non secreted polypeptide that is highly similar to CEPD2 which is another member of a novel family related to glutaredoxins. It is induced by nitrogen starvation. It acts downstream of the CEP1 peptide in systemic N-demand signalling .The RNA is expressed in the phloem of cotelydon and leaf vasculature but the peptide is graft transmissible, traveling from the shoot to the root.
AT1G64900	23.5796	10.1618	-1.21438	5e-05	Encodes cytochrome P450 (CYP89A2). The mRNA is cell-to-cell mobile.
AT5G08030	1.59832	0.689964	-1.21196	0.0006	Encodes a member of the glycerophosphodiester phosphodiesterase (GDPD) family.
AT2G36792	10.1644	4.39734	-1.20882	5e-05	Potential natural antisense gene, locus overlaps with AT2G36790
AT5G24410	2.74824	1.18899	-1.20877	0.0001	Encodes a cytosolic 6-phosphogluconolactonase (PGL) thought to be involved in the oxidative pentose-phosphate pathway (OPPP).
AT2G45080	3.86711	1.67476	-1.2073	0.0011	cyclin p3;(source:Araport11)
AT5G64100	105.358	45.6287	-1.20729	5e-05	Peroxidase superfamily protein;(source:Araport11)
AT3G54990	46.8854	20.3248	-1.2059	5e-05	Encodes a AP2 domain transcription factor that can repress flowering. SMZ and its paralogous gene, SNARCHZAPFEN (SNZ), share a signature with partial complementarity to the miR172 microRNA, whose precursor is induced upon flowering.
AT1G22220	4.7022	2.04165	-1.2036	5e-05	F-box family protein;(source:Araport11)
AT3G02515	2.79914	1.21705	-1.2016	0.0016	Member of Sadhu non-coding retrotransposon family
AT1G52640	1.33997	0.5827	-1.20138	0.0013	Pentatricopeptide repeat (PPR) superfamily protein;(source:Araport11)
AT2G16750	4.18185	1.81967	-1.20046	5e-05	kinase with adenine nucleotide alpha hydrolases-like domain-containing protein;(source:Araport11)
AT4G08770	29.7098	12.9292	-1.20031	5e-05	Encodes a putative apoplastic peroxidase Prx37. Primarily expressed in the vascular bundles. Overexpression renders a dwarf phenotype with smaller plants and delayed development. Plants overexpressing Prx37 also shows an increase in the amount of esterified phenolic material associated with their walls.
AT4G02270	96.6569	42.0691	-1.20011	5e-05	root hair specific 13;(source:Araport11)
AT2G32390	3.19508	1.39428	-1.19633	5e-05	Encodes a ionotropic glutamate receptor ortholog, a member of a putative ligand-gated ion channel subunit family.
AT1G58807	3.82756	1.67145	-1.19532	5e-05	Disease resistance protein (CC-NBS-LRR class) family;(source:Araport11)
AT4G11290	30.9977	13.542	-1.19472	5e-05	Peroxidase superfamily protein;(source:Araport11)
AT2G23810	101.849	44.5249	-1.19375	5e-05	Member of TETRASPANIN family
AT1G55290	1.6622	0.726984	-1.1931	0.00085	encodes a protein whose sequence is similar to oxidoreductase, 2OG-Fe(II) oxygenase
AT1G78820	49.1063	21.5113	-1.19081	5e-05	D-mannose binding lectin protein with Apple-like carbohydrate-binding domain-containing protein;(source:Araport11)
AT1G21600	49.6658	21.7819	-1.18912	5e-05	Present in transcriptionally active plastid chromosomes. Involved in plastid gene expression.
AT1G21050	47.7256	20.9451	-1.18815	5e-05	MIZU-KUSSEI-like protein (Protein of unknown function, DUF617);(source:Araport11)
AT2G43620	12.7182	5.58767	-1.18658	5e-05	Chitinase family protein;(source:Araport11)
AT1G08570	130.346	57.3266	-1.18507	5e-05	Encodes a member of the thioredoxin family protein. Located in the chloroplast. Shows high activity towards the chloroplast 2-Cys peroxiredoxin A, and poor activity towards the chloroplast NADP-malate dehydrogenase. The mRNA is cell-to-cell mobile.
AT3G10000	1.03927	0.45734	-1.18423	0.00145	Homeodomain-like superfamily protein;(source:Araport11)
AT3G52740	72.0449	31.712	-1.18387	5e-05	hypothetical protein;(source:Araport11)
AT4G28290	77.0359	33.9304	-1.18295	5e-05	hypothetical protein;(source:Araport11)
AT3G56880	106.907	47.1582	-1.18078	5e-05	VQ motif-containing protein;(source:Araport11)
AT3G21760	49.4645	21.8499	-1.17877	5e-05	Encodes HYR1, a UDP glycosyltransferase (UGT). HYR1 glucosylates hypostatin, an inhibitor of cell expansion in vivo to form a bioactive glucoside.
AT1G11340	1.61912	0.715725	-1.17773	5e-05	G-type lectin S-receptor-like Serine/Threonine-kinase;(source:Araport11)
AT3G52400	28.1093	12.4347	-1.17668	5e-05	syntaxin protein, involved in the negative regulation of defense pathways such as programmed cell death, salicylic acid signalling pathway, jasmonic acid signalling pathway
AT3G51350	2.52382	1.11692	-1.17608	5e-05	Eukaryotic aspartyl protease family protein;(source:Araport11)
AT4G23750	22.3264	9.89452	-1.17405	5e-05	encodes a member of the ERF (ethylene response factor) subfamily B-5 of ERF/AP2 transcription factor family. The protein contains one AP2 domain. There are 7 members in this subfamily. Monopteros target gene.
AT5G43290	1.00958	0.447948	-1.17235	0.0044	member of WRKY Transcription Factor; Group II-c
AT5G13100	67.0936	29.7776	-1.17195	5e-05	Gap junction beta-4 protein;(source:Araport11)
AT3G22121	683.029	303.62	-1.16968	5e-05	Potential natural antisense gene, locus overlaps with AT3G22120 The mRNA is cell-to-cell mobile.
AT4G01250	8.3696	3.72169	-1.1692	5e-05	AtWRKY22 is a member of WRKY Transcription Factor; Group II-e. It is involved in regulation of dark induced leaf senescence.
AT1G33590	102.133	45.4545	-1.16795	5e-05	Leucine-rich repeat (LRR) family protein;(source:Araport11)
AT5G26260	76.7813	34.1774	-1.16771	5e-05	TRAF-like family protein;(source:Araport11)
AT5G15130	5.14258	2.28977	-1.16729	5e-05	member of WRKY Transcription Factor; Group II-b; contribute to basal immunity. The mRNA is cell-to-cell mobile.
AT3G61190	4.39554	1.95897	-1.16595	5e-05	Encodes a protein with a C2 domain that binds to BON1 in yeast two hybrid analyses. Its ability to bind to phospholipids is enhanced by calcium ions. Involved in maintaining cell homeostasis.
AT4G19191	1.44069	0.642736	-1.16446	0.0001	Tetratricopeptide repeat (TPR)-like superfamily protein;(source:Araport11)
AT4G01680	11.0132	4.91873	-1.16288	5e-05	Encodes a putative transcription factor (MYB55).
AT4G00970	1.63058	0.728777	-1.16184	5e-05	Encodes a cysteine-rich receptor-like protein kinase.
AT4G25790	8.62102	3.86068	-1.159	5e-05	CAP (Cysteine-rich secretory proteins, Antigen 5, and Pathogenesis-related 1 protein) superfamily protein;(source:Araport11)
AT5G01220	46.9015	21.0239	-1.1576	5e-05	Encodes a UDP-sulfoquinovose:DAG sulfoquinovosyltransferase that is involved in sulfolipid biosynthesis and whose expression is responsive to both phosphate (Pi) and phosphite (Phi) in both roots and shoots.
AT5G55680	2.08457	0.934452	-1.15756	0.00155	glycine-rich protein;(source:Araport11)
AT2G34390	1.43266	0.642277	-1.15743	0.0442	aquaporin NIP2.1
AT3G06690	5.06407	2.27539	-1.15418	0.00025	putative acyl-coenzyme A oxidase;(source:Araport11)
AT4G25480	1.78324	0.801467	-1.15379	0.0016	encodes a member of the DREB subfamily A-1 of ERF/AP2 transcription factor family (CBF3). The protein contains one AP2 domain. There are six members in this subfamily, including CBF1, CBF2, and CBF3. This gene is involved in response to low temperature and abscisic acid.
AT3G57640	1.79258	0.806003	-1.15318	0.00195	Protein kinase superfamily protein;(source:Araport11)
AT4G23590	1.97311	0.887188	-1.15316	0.00015	Tyrosine transaminase family protein;(source:Araport11)
AT1G53090	29.2902	13.1887	-1.15112	5e-05	Encodes a member of the SPA (suppressor of phyA-105) protein family (SPA1-SPA4). SPA proteins contain an N-terminal serine/threonine kinase-like motif followed by a coiled-coil structure and a C-terminal WD-repeat domain. SPA proteins function redundantly in suppressing photomorphogenesis in dark- and light-grown seedlings. SPA4 (and SPA3) predominantly regulates elongation growth in adult plants.
AT3G09680	3.94288	1.77595	-1.15066	0.0009	Ribosomal protein S12/S23 family protein;(source:Araport11)
AT1G54970	45.552	20.5689	-1.14705	5e-05	encodes a proline-rich protein that is specifically expressed in the root. The mRNA is cell-to-cell mobile.
AT2G25240	5.27281	2.38135	-1.14679	5e-05	Serine protease inhibitor (SERPIN) family protein;(source:Araport11)
AT3G02330	1.43237	0.646942	-1.1467	5e-05	Involved in cytidine to uridine editing of the mitochondrial mRNA AtMg00510.
AT4G33985	3.28809	1.48571	-1.1461	0.0008	membrane insertase, putative (DUF1685);(source:Araport11)
AT1G65190	38.6934	17.4842	-1.14604	5e-05	Protein kinase superfamily protein;(source:Araport11)
AT5G63290	4.04956	1.83275	-1.14376	0.00435	CPO3 (At5g63290) has not been characterized per se, but is a homolog of the CPDH/HEMN (see review by Layer et al, 2010). The homolog from cyanobacteria was recently characterized to be a CPDH (see Goto et al, 2010), but not yet from plants.
AT5G17050	159.363	72.125	-1.14375	5e-05	The At5g17050 encodes a anthocyanidin 3-O-glucosyltransferase which specifically glucosylates the 3-position of the flavonoid C-ring. Anthocyanidins such as cyanidin and pelargonidin as well as flavonols such as kaempferol and quercetin are accepted substrates.
AT3G48100	36.8272	16.6698	-1.14353	5e-05	Encodes a transcription repressor that mediates a negative feedback loop in cytokinin signalling. ARR5 expression is upregulated by Class I KNOX genes. Arr5 protein is stabilized by cytokinin in a two-component phosphorelay.
AT2G34180	2.07472	0.939762	-1.14255	0.02215	Encodes CBL-interacting protein kinase 13 (CIPK13).
AT4G19820	5.31624	2.41012	-1.1413	5e-05	Glycosyl hydrolase family protein with chitinase insertion domain-containing protein;(source:Araport11)
AT3G16510	8.07844	3.67116	-1.13784	5e-05	Calcium-dependent lipid-binding (CaLB domain) family protein;(source:Araport11)
AT5G03570	4.58015	2.08232	-1.1372	5e-05	Encodes FPN2, a tonoplast localized nickel transport protein. FPN2 is one of the Arabidopsis orthologs (AT2G38460/IREG1/FPN1 and AT5G03570/IREG2/FPN2) the iron efflux transporter ferroportin (FPN) identified in animals.
AT4G26370	36.8703	16.7669	-1.13684	5e-05	antitermination NusB domain-containing protein;(source:Araport11)
AT1G53440	9.52348	4.332	-1.13646	5e-05	Leucine-rich repeat transmembrane protein kinase;(source:Araport11)
AT1G09250	31.2748	14.2387	-1.13518	5e-05	basic helix-loop-helix (bHLH) DNA-binding superfamily protein;(source:Araport11)
AT2G39200	10.4442	4.75618	-1.13483	5e-05	A member of a large family of seven-transmembrane domain proteins specific to plants, homologs of the barley mildew resistance locus o (MLO) protein. The Arabidopsis genome contains 15 genes encoding MLO proteins, with localization in plasma membrane. Phylogenetic analysis revealed four clades of closely-related AtMLO genes. ATMLO6 belongs to the clade IV, with AtMLO2, AtMLO3 and AtMLO12. The gen…
AT2G16060	89.9849	40.9933	-1.13429	5e-05	Encodes a class 1 nonsymbiotic hemoglobin induced by low oxygen levels with very high oxygen affinity. It is not likely to be a hemoglobin transporter because of its extremely high affinity for oxygen. Overexpression impairs cold stress-induced nitric oxide (NO) production.
AT3G47800	31.1119	14.1975	-1.13183	0.00015	Galactose mutarotase-like superfamily protein;(source:Araport11)
AT1G22690	98.8468	45.1149	-1.13159	5e-05	Gibberellin-regulated family protein;(source:Araport11)
AT1G02810	27.2151	12.4501	-1.12825	5e-05	Plant invertase/pectin methylesterase inhibitor superfamily;(source:Araport11)
AT1G72220	1.29083	0.590686	-1.12784	0.00115	RING/U-box superfamily protein;(source:Araport11)
AT1G01453	1.6468	0.75358	-1.12783	0.00085	late embryogenesis abundant hydroxyproline-rich glycoprotein family protein;(source:Araport11)
AT3G54420	15.1532	6.93538	-1.12758	5e-05	encodes an EP3 chitinase that is expressed during somatic embryogenesis in 'nursing' cells surrounding the embryos but not in embryos themselves. The gene is also expressed in mature pollen and growing pollen tubes until they enter the receptive synergid, but not in endosperm and integuments as in carrot. Post-embryonically, expression is found in hydathodes, stipules, root epidermis and emerging…
AT5G38350	1.40089	0.641387	-1.12708	5e-05	Disease resistance protein (NBS-LRR class) family;(source:Araport11)
AT1G52400	22.5909	10.355	-1.12541	5e-05	encodes a member of glycosyl hydrolase family 1, located in inducible ER bodies which were formed after wounding, required in inducible ER body formation The mRNA is cell-to-cell mobile.
AT3G07490	2.35725	1.0809	-1.12487	0.0137	A member of ARF GAP domain (AGD), A thaliana has 15 members, grouped into four classes.
AT5G63420	19.6054	8.99168	-1.12459	5e-05	Encodes a member of the metallo-beta-lactamase protein family that plays a vital role in embryo morphogenesis and apical-basal pattern formation by regulating chloroplast development. In bacteria, RNase J plays an important role in rRNA maturation and in the 5&#8242; stability of mRNA.
AT1G37150	1.07991	0.495976	-1.12257	0.01865	Although HCS2 is predicted to encode a biotin protein ligase / holocarboxylase synthetase (HCS), hcs2 mutants do not show a decrease in HCS activity. A dual-targeted HCS1 (At2g25710) might account for the HCS activity observed in multiple subcellular compartments in Arabidopsis.
AT3G25890	16.0383	7.36711	-1.12235	5e-05	encodes a member of the ERF (ethylene response factor) subfamily B-6 of ERF/AP2 transcription factor family. The protein contains one AP2 domain. There are 12 members in this subfamily including RAP2.11. The mRNA is cell-to-cell mobile.
AT3G57530	48.0042	22.0932	-1.11956	5e-05	Calcium-dependent Protein Kinase. ABA signaling component that regulates the ABA-responsive gene expression via ABF4. AtCPK32 has autophosphorylation activity and can phosphorylate ABF4 in vitro
AT1G13270	45.8155	21.1217	-1.11711	5e-05	Encodes a methionine aminopeptidase formerly called MAP1B, renamed to MAP1C.
AT5G51720	83.3965	38.4744	-1.11609	5e-05	Encodes a protein with biochemical, structural, and biophysical characteristics of a NEET protein. It plays a key role in plant development, senescence, reactive oxygen homeostasis, and Fe metabolism.
AT1G28360	5.52864	2.5537	-1.11434	5e-05	encodes a member of the ERF (ethylene response factor) subfamily B-1 of ERF/AP2 transcription factor family (ERF12). The protein contains one AP2 domain. There are 15 members in this subfamily including ATERF-3, ATERF-4, ATERF-7, and leafy petiole.
AT3G05800	21.7414	10.0458	-1.11385	5e-05	AtBS1(activation-tagged BRI1 suppressor 1)-interacting factor 1;(source:Araport11)
AT1G56520	5.66724	2.61909	-1.11358	5e-05	Disease resistance protein (TIR-NBS-LRR class) family;(source:Araport11)
AT3G46660	2.58386	1.19446	-1.11317	5e-05	UDP-glucosyl transferase 76E12;(source:Araport11)
AT3G49380	1.0552	0.488604	-1.11078	0.00275	IQ-domain 15;(source:Araport11)
AT3G14310	94.9242	43.9838	-1.1098	5e-05	encodes a pectin methylesterase, targeted by a cellulose binding protein (CBP) from the parasitic nematode Heterodera schachtii during parasitism.
AT2G01008	1.33411	0.618302	-1.10949	0.0015	maternal effect embryo arrest protein;(source:Araport11)
AT1G18750	6.38177	2.95858	-1.10905	5e-05	Encodes a member of the MIKC (MADS box, Keratin binding domain, and C terminal domain containing )family of transcriptional regulators. AGL65 is expressed in pollen.It forms heterodimers with other MICK family members (AGL104). Involved in late stages of pollen development and pollen tube growth.
AT2G18193	18.3011	8.49092	-1.10794	5e-05	P-loop containing nucleoside triphosphate hydrolases superfamily protein;(source:Araport11)
AT3G18010	6.90193	3.20535	-1.10652	5e-05	Encodes a WUSCHEL-related homeobox gene family member with 65 amino acids in its homeodomain. Proteins in this family contain a sequence of eight residues (TLPLFPMH) downstream of the homeodomain called the WUS box. Its mRNA is expressed in the initiating vascular primordium of the cotyledons during heart and torpedo stages.
AT4G01870	69.3434	32.2079	-1.10634	5e-05	tolB protein-like protein;(source:Araport11)
AT1G68640	4.87176	2.26548	-1.10463	5e-05	Encodes bZIP-transcription factor. Mutant plants have extra floral organs. PAN is essential for AG activation in early flowers of short-day-grown plants.
AT4G33770	9.21117	4.28544	-1.10394	5e-05	Inositol 1,3,4-trisphosphate 5/6-kinase family protein;(source:Araport11)
AT1G28380	27.6988	12.8899	-1.10358	5e-05	This gene is predicted to encode a protein involved in negatively regulating salicylic acid-related defense responses and cell death programs. nsl1 mutants develop necrotic lesions spontaneously and show other features of a defense response, such as higher levels of SA and disease resistance-related transcripts, in the absence of a biotic stimulus. The NSL1 protein is predicted to have a MACPF do…
AT5G07900	19.0779	8.8794	-1.10337	5e-05	Mitochondrial transcription termination factor family protein;(source:Araport11)
AT3G16910	89.3891	41.6628	-1.10134	5e-05	Encodes a peroxisomal protein with acetyl-CoA synthetase activity that is responsible for the activation of acetate for entry into the glyoxylate cycle.
AT5G62570	37.8974	17.6775	-1.10018	5e-05	Calmodulin binding protein-like protein;(source:Araport11)
AT2G38310	156.001	72.7759	-1.10002	5e-05	Encodes a member of the PYR (pyrabactin resistance )/PYL(PYR1-like)/RCAR (regulatory components of ABA receptor) family proteins with 14 members. PYR/PYL/RCAR family proteins function as abscisic acid sensors. Mediate ABA-dependent regulation of protein phosphatase 2Cs ABI1 and ABI2. The mRNA is cell-to-cell mobile.
AT2G39950	35.1463	16.4032	-1.0994	5e-05	flocculation protein;(source:Araport11)
AT1G44830	4.05014	1.89047	-1.09923	0.00085	Encodes a nuclear-localized member of the DREB subfamily A-5 of ERF/AP2 transcription factor family. The protein contains one AP2 domain. There are 15 members in this subfamily including RAP2.1, RAP2.9 and RAP2.10. Overexpression in cultured cells results in an increase in pectin deposition.ERF014 differentially regulates responses to bacterial and fungal pathogens.
AT1G07000	10.3316	4.82591	-1.09819	5e-05	A member of EXO70 gene family, putative exocyst subunits, conserved in land plants. Arabidopsis thaliana contains 23 putative EXO70 genes, which can be classified into eight clusters on the phylogenetic tree.
AT5G10990	4.66936	2.18443	-1.09597	0.0001	SAUR-like auxin-responsive protein family;(source:Araport11)
AT2G39210	21.2018	9.92283	-1.09536	5e-05	Major facilitator superfamily protein;(source:Araport11)
AT3G06145	13.5969	6.36515	-1.09501	5e-05	RING zinc finger protein;(source:Araport11)
AT1G03510	1.93808	0.90788	-1.09405	0.00115	Tetratricopeptide repeat (TPR)-like superfamily protein;(source:Araport11)
AT3G46490	7.51862	3.52365	-1.0934	5e-05	2-oxoglutarate (2OG) and Fe(II)-dependent oxygenase superfamily protein;(source:Araport11)
AT1G02710	28.338	13.2969	-1.09165	5e-05	glycine-rich protein;(source:Araport11)
AT3G11460	1.47083	0.690467	-1.09099	0.00065	Encodes a DYW PPR protein that is involved in editing the mitochondrial NAD2 transcript at the site nad2-842.
AT1G78860	4.27943	2.00975	-1.0904	5e-05	curculin-like (mannose-binding) lectin family protein, low similarity to Ser/Thr protein kinase (Zea mays) GI:2598067; contains Pfam profile PF01453: Lectin (probable mannose binding) but not the protein kinase domain of the Z. mays protein
AT2G35310	2.09232	0.983038	-1.08978	0.0003	Transcriptional factor B3 family protein;(source:Araport11)
AT1G26360	1.73533	0.815872	-1.0888	0.0002	Encodes a protein predicted to act as a carboxylesterase. It has similarity to the SABP2 methyl salicylate esterase from tobacco but no enzymatic activity has been identified for this protein.
AT5G19040	5.36692	2.52364	-1.08859	5e-05	Encodes cytokinin synthase.
AT1G31350	19.2709	9.06173	-1.08857	5e-05	KAR-UP F-box 1;(source:Araport11)
AT4G22470	3.53291	1.66128	-1.08856	5e-05	protease inhibitor/seed storage/lipid transfer protein (LTP) family protein;(source:Araport11)
AT5G49870	1.35866	0.638923	-1.08847	0.0003	Mannose-binding lectin superfamily protein;(source:Araport11)
AT1G23140	8.98401	4.22508	-1.08838	5e-05	Expression is upregulated in the shoot of cax1/cax3 mutant.
AT1G69760	39.2287	18.4736	-1.08644	5e-05	suppressor SRP40-like protein;(source:Araport11)
AT5G51100	34.4066	16.2056	-1.08619	5e-05	Fe superoxide dismutase whose mRNA levels are increased in response to exposure to UV-B.
AT2G37890	5.93042	2.79343	-1.0861	5e-05	Mitochondrial substrate carrier family protein;(source:Araport11)
AT1G13740	16.5909	7.82277	-1.08464	5e-05	Encodes a member of a small plant-specific gene family whose members interact with ABI5 and appear to be involved in mediating stress responses. AFP2 mutants affect a number of ABA mediated processes such as germination and response to osmotic and sugar stress. AFP2 nuclear localization is stress dependent.
AT1G51890	2.28296	1.07661	-1.08441	5e-05	Leucine-rich repeat protein kinase family protein;(source:Araport11)
AT3G61760	2.95575	1.3959	-1.08233	5e-05	DYNAMIN-like 1B;(source:Araport11)
AT5G11160	15.1384	7.15	-1.0822	5e-05	adenine phosphoribosyltransferase 5;(source:Araport11)
AT1G13510	2.33739	1.1045	-1.08151	5e-05	hypothetical protein (DUF1262);(source:Araport11)
AT1G31540	9.66605	4.56988	-1.08077	5e-05	Disease resistance protein (TIR-NBS-LRR class) family;(source:Araport11)
AT1G75360	1.04526	0.494555	-1.07966	0.00245	transmembrane protein;(source:Araport11)
AT4G33920	44.8498	21.2231	-1.07947	5e-05	Protein phosphatase 2C family protein;(source:Araport11)
AT5G66675	17.6066	8.33612	-1.07867	5e-05	transmembrane protein, putative (DUF677);(source:Araport11)
AT1G18810	15.8764	7.51791	-1.07848	5e-05	phytochrome kinase substrate-like protein;(source:Araport11)
AT3G57830	8.89461	4.21356	-1.07789	5e-05	Leucine-rich repeat protein kinase family protein;(source:Araport11)
AT2G30820	2.61798	1.24266	-1.07502	5e-05	aspartyl/glutamyl-tRNA(Asn/Gln) amidotransferase subunit;(source:Araport11)
AT1G51270	2.22908	1.05827	-1.07474	5e-05	vesicle-associated protein 1-4;(source:Araport11)
AT3G49530	27.8775	13.2414	-1.07405	5e-05	Transcription factor that serves as a molecular link between cold signals and pathogen resistance responses. Undergoes proteolytic processing triggered by cold-induced changes in membrane fluidity.It relocates from the plasma membrane to the nucleus in response to ER stress. NAC062 is phosphorylated by SnRK2.8 at Thr-142.
AT3G51080	9.18098	4.37194	-1.07037	5e-05	Encodes a member of the GATA factor family of zinc finger transcription factors.
AT3G26050	2.98447	1.42258	-1.06896	5e-05	TPX2 (targeting protein for Xklp2) protein family;(source:Araport11)
AT1G70000	45.1365	21.5325	-1.06778	5e-05	Encodes a MYB-like Domain transcription factor that plays a positive role in anthocyanin accumulation in response to light and cytokinin via repression of MYBL2.MYBD expression increased in response to light or cytokinin, and MYBD enhanced anthocyanin biosynthesis via the repression of MYBL2 encoding for a transcription factor that had a negative effect on this process. In addition, MYBD can bind…
AT1G06980	3.91957	1.87582	-1.06317	0.0002	6,7-dimethyl-8-ribityllumazine synthase;(source:Araport11)
AT5G39020	1.42634	0.68307	-1.06221	5e-05	Malectin/receptor-like protein kinase family protein;(source:Araport11)
AT2G01730	1.1876	0.569116	-1.06125	0.0007	a homolog of cleavage and polyadenylation specificity factor that plays an essential role in the development of female gametophyte and embryo
AT4G24110	7.18705	3.44691	-1.0601	5e-05	NADP-specific glutamate dehydrogenase;(source:Araport11)
AT3G62455	2.94664	1.41379	-1.0595	5e-05	transposable_element_gene;(source:Araport11);copia-like retrotransposon family, has a 7.1e-232 P-value blast match to gb|AAO73529.1| gag-pol polyprotein (Glycine max) (SIRE1) (Ty1_Copia-family);(source:TAIR10)
AT3G02620	1.35951	0.652298	-1.05948	0.0007	Plant stearoyl-acyl-carrier-protein desaturase family protein;(source:Araport11)
AT3G15310	1.13487	0.544703	-1.05899	0.00335	transposable_element_gene;(source:Araport11);similar to unknown protein [Arabidopsis thaliana] (TAIR:AT5G32621.1);(source:TAIR10)
AT4G25190	1.1817	0.567266	-1.05877	0.0026	QWRF motif protein (DUF566);(source:Araport11)
AT5G38005	4.88849	2.35002	-1.05672	0.0046	other_RNA;(source:Araport11)
AT1G12020	27.761	13.3492	-1.05631	5e-05	hypothetical protein;(source:Araport11)
AT5G65350	4.34257	2.08994	-1.05509	0.00135	histone 3 11;(source:Araport11)
AT1G02800	2.20438	1.06109	-1.05483	5e-05	Encodes a protein with similarity to endo-1,4-b-glucanases and is a member of Glycoside Hydrolase Family 9. CEL2 is induced by nemotodes and is expressed in syncitia induced by Heterodera schachtii.May be involved in the development and function of syncitia.
AT5G53200	8.24084	3.97239	-1.05278	5e-05	Homeodomain-like superfamily protein;(source:Araport11)
AT4G21830	19.6219	9.45892	-1.05272	5e-05	methionine sulfoxide reductase B7;(source:Araport11)
AT5G66620	3.39722	1.63915	-1.05141	5e-05	DA1-related protein 6;(source:Araport11)
AT1G48640	1.07059	0.516717	-1.05096	0.0084	Transmembrane amino acid transporter family protein;(source:Araport11)
AT1G64380	8.73483	4.218	-1.05022	5e-05	encodes a member of the DREB subfamily A-6 of ERF/AP2 transcription factor family. The protein contains one AP2 domain. There are 8 members in this subfamily including RAP2.4.
AT1G13260	20.6298	9.96646	-1.04958	5e-05	Encodes an AP2/B3 domain transcription factor which is upregulated in response to low temperature. It contains a B3 DNA binding domain. It has circadian regulation and may function as a negative growth regulator. The mRNA is cell-to-cell mobile.
AT5G49520	8.8065	4.26488	-1.04606	5e-05	Encodes WRKY48, a member of the WRKY Transcription Factor. WRKY48 is a stress- and pathogen-induced transcriptional activator that represses plant basal defense. The mRNA is cell-to-cell mobile.
AT2G41340	5.5013	2.66483	-1.04573	5e-05	NRPE5-like protein of unknown function; homologous to budding yeast RPB5
AT1G19670	13.76	6.66892	-1.04496	5e-05	Chlorophyllase is the first enzyme involved in chlorophyll degradation. It catalyzes the hydrolysis of the ester bond to yield chlorophyllide and phytol. AtCLH1 lacks a typical signal sequence for the chloroplast. Its expression is induced rapidly by methyljasmonate, a known promoter of senescence and chlorophyll degradation.
AT1G31310	5.86815	2.84423	-1.04487	5e-05	hydroxyproline-rich glycoprotein family protein;(source:Araport11)
AT3G18080	35.3921	17.1582	-1.04453	5e-05	B-S glucosidase 44;(source:Araport11)
AT1G34245	7.34927	3.563	-1.04451	5e-05	Encodes a secretory peptide EPF2 expressed in proliferating cells of the stomatal lineage, known as meristemoids, and in guard mother cells, the progenitors of stomata. Controls asymmetric cell divisions during stomatal development. EPF2 is related to EPF1, also involved in stomatal development. Its transcript levels change after inducing MUTE expression in a mute background. EPF2 binds to the ER…
AT4G20170	23.9579	11.6154	-1.04446	5e-05	glycosyltransferase family protein (DUF23);(source:Araport11)
AT3G52550	1.77694	0.861633	-1.04425	0.0112	transcription repressor OFP15-like protein;(source:Araport11)
AT4G15270	1.10077	0.533843	-1.04403	0.01415	glucosyltransferase-like protein;(source:Araport11)
AT5G06940	3.19536	1.55034	-1.04339	5e-05	Leucine-rich repeat receptor-like protein kinase family protein;(source:Araport11)
AT4G22080	4.86028	2.35976	-1.0424	5e-05	root hair specific 14;(source:Araport11)
AT5G20630	206.112	100.208	-1.04043	5e-05	Encodes a germin-like protein. Its transcripts are more abundant in RNA from leaves collected in the evening, suggesting some kind of circadian regulation.
AT5G03350	3.51912	1.71194	-1.03958	0.00045	Legume lectin family protein;(source:Araport11)
AT4G28230	9.67429	4.70711	-1.03931	0.0249	hypothetical protein;(source:Araport11)
AT4G20830	76.4662	37.2321	-1.03828	5e-05	FAD-binding Berberine family protein;(source:Araport11)
AT3G02010	1.40279	0.683146	-1.03803	5e-05	Pentatricopeptide repeat (PPR) superfamily protein;(source:Araport11)
AT4G37540	80.1277	39.0471	-1.03709	5e-05	LOB domain-containing protein 39;(source:Araport11)
AT4G17915	1.38667	0.675782	-1.03699	0.0021	pseudogene of pentatricopeptide (PPR) repeat-containing/C3HC4-type RING finger containing protein
AT2G41230	4.61586	2.25014	-1.03658	0.04595	Encodes an ER-localized plant hormone-responsive gene and appears to act redundantly with ARGOS and ARL during organ growth. Over-expression modifies plant sensitivity to ethylene, leading to improved drought tolerance.
AT4G24175	9.16678	4.46943	-1.03632	5e-05	kinesin-like protein;(source:Araport11)
AT1G67970	1.45556	0.710081	-1.03552	0.00085	member of Heat Stress Transcription Factor (Hsf) family
AT4G12870	12.9374	6.31548	-1.03458	5e-05	Gamma interferon responsive lysosomal thiol (GILT) reductase family protein;(source:Araport11)
AT1G75000	13.5945	6.63835	-1.03413	5e-05	GNS1/SUR4 membrane protein family;(source:Araport11)
AT4G03960	7.99205	3.90299	-1.03399	5e-05	Encodes an atypical dual-speci&#64257;city phosphatase involved in the negative regulation of defense response to a bacterial pathogen, P. syringae pv. tomato.
AT2G37100	7.86823	3.84506	-1.03303	5e-05	protamine P1 family protein;(source:Araport11)
AT5G01542	3.52975	1.72598	-1.03215	5e-05	Potential natural antisense gene, locus overlaps with AT5G01540
AT1G78190	20.9708	10.2594	-1.03144	0.0121	Trm112p-like protein;(source:Araport11)
AT1G63820	1.86293	0.9125	-1.02968	0.0008	CCT motif family protein;(source:Araport11)
AT4G08850	38.967	19.0894	-1.02948	5e-05	MIK1 encodes a receptor kinase that forms a complex with MDIS1/MIK2 and binds LURE1, the female pollen guidance chemi-attractant. MIK1 phosphorylates MDIS1 and is autophosphorylated.
AT1G71060	3.35484	1.6442	-1.02886	0.0001	Tetratricopeptide repeat (TPR)-like superfamily protein;(source:Araport11)
AT4G08250	1.09477	0.537055	-1.02749	0.00405	GRAS family transcription factor;(source:Araport11)
AT5G35777	3.2076	1.57422	-1.02686	5e-05	transposable_element_gene;(source:Araport11);copia-like retrotransposon family, has a 2.0e-67 P-value blast match to GB:CAA72989 open reading frame 1 (Ty1_Copia-element) (Brassica oleracea);(source:TAIR10)
AT5G17390	4.67867	2.29728	-1.02617	5e-05	Adenine nucleotide alpha hydrolases-like superfamily protein;(source:Araport11)
AT5G52860	9.6682	4.74839	-1.02581	5e-05	ABC-2 type transporter family protein;(source:Araport11)
AT1G51660	22.2944	10.9544	-1.02517	5e-05	Encodes a mitogen-activated map kinase kinase (there are nine in Arabidopsis) involved in innate immunity. This protein activates MPK3/MPK6 and early-defense genes redundantly with MKK5. In plants with both MKK5 and MKK4 levels reduced by RNAi plants, floral organs do not abscise suggestion a role for both proteins in mediating floral organ abscission. The mRNA is cell-to-cell mobile.
AT3G09940	12.4975	6.14554	-1.02403	5e-05	Encodes a member of the monodehydroascorbate reductase gene family. Critical for a mutualistic symbiosis between the host Arabidopsis and the root colonizing fungus Piriformospora indica.
AT3G46530	28.0377	13.8016	-1.02253	5e-05	Confers resistance to the biotrophic oomycete, Peronospora parasitica. Encodes an NBS-LRR type R protein with a putative amino-terminal leucine zipper. Fungal protein ATR13 induces RPP13 gene expression and disease resistance. The mRNA is cell-to-cell mobile.
AT5G08600	4.38384	2.15815	-1.0224	5e-05	U3 ribonucleoprotein (Utp) family protein;(source:Araport11)
AT2G46160	12.9137	6.35776	-1.02231	5e-05	RING/U-box superfamily protein;(source:Araport11)
AT4G16960	1.97187	0.971032	-1.02197	5e-05	disease resistance protein (TIR-NBS-LRR class);(source:Araport11)
AT2G04795	19.3815	9.56335	-1.01909	5e-05	hypothetical protein;(source:Araport11)
AT1G45110	4.69924	2.31923	-1.01878	5e-05	Tetrapyrrole (Corrin/Porphyrin) Methylase;(source:Araport11)
AT1G51790	2.62563	1.2959	-1.01871	5e-05	Leucine-rich repeat protein kinase family protein;(source:Araport11)
AT4G00670	23.9151	11.8082	-1.01813	0.0249	Remorin family protein;(source:Araport11)
AT5G52420	81.7312	40.358	-1.01803	5e-05	transmembrane protein;(source:Araport11)
AT4G15233	2.57805	1.27383	-1.01711	5e-05	ABC-2 and Plant PDR ABC-type transporter family protein;(source:Araport11)
AT5G48470	17.108	8.46969	-1.01429	5e-05	hypothetical protein;(source:Araport11)
AT1G34510	9.66897	4.787	-1.01424	5e-05	Peroxidase superfamily protein;(source:Araport11)
AT2G04530	23.2135	11.4987	-1.01349	5e-05	Encodes a protein with RNAse Z activity suggesting a role in tRNA processing. Protein contains a signal sequence for import into the chloroplast.
AT1G10650	42.3945	21.0023	-1.01333	5e-05	SBP (S-ribonuclease binding protein) family protein;(source:Araport11)
AT1G51620	1.51789	0.752541	-1.01223	0.0012	Protein kinase superfamily protein;(source:Araport11)
AT4G19130	2.19444	1.08975	-1.00986	5e-05	Replication factor-A protein 1-like protein;(source:Araport11)
AT1G56510	15.4268	7.66954	-1.00823	5e-05	TIR-NB-LRR protein that confers resistance to four races of Albugo candida. The mRNA is cell-to-cell mobile.
AT2G32880	18.7142	9.3048	-1.00809	5e-05	TRAF-like family protein;(source:Araport11)
AT3G46600	38.3844	19.0871	-1.00792	5e-05	GRAS family transcription factor;(source:Araport11)
AT1G24530	23.4831	11.6849	-1.00698	5e-05	Transducin/WD40 repeat-like superfamily protein;(source:Araport11)
AT2G20870	1.27602	0.635018	-1.00678	0.0261	cell wall protein precursor;(source:Araport11)
AT1G02650	1.8585	0.925403	-1.00599	0.0002	Tetratricopeptide repeat (TPR)-like superfamily protein;(source:Araport11)
AT2G18940	25.1434	12.5341	-1.00432	5e-05	Tetratricopeptide repeat (TPR)-like superfamily protein;(source:Araport11)
AT5G07070	3.8875	1.93822	-1.00411	5e-05	Encodes CBL-interacting protein kinase 2 (CIPK2).
AT4G36580	4.85693	2.42172	-1.00401	5e-05	AAA-type ATPase family protein;(source:Araport11)
AT2G24645	1.83934	0.917308	-1.00371	0.00015	Transcriptional factor B3 family protein;(source:Araport11)
AT2G45180	1688.24	842.328	-1.00307	5e-05	Bifunctional inhibitor/lipid-transfer protein/seed storage 2S albumin superfamily protein;(source:Araport11)
AT1G78510	143.335	71.5551	-1.00226	5e-05	Encodes one of the two paralogous solanesyl diphosphate synthases - SPS1 (At1g78510) and SPS2 (At1g17050) - that assemble the side-chain of plastoquinone-9 in plastids.
AT3G09162	8.05132	4.02111	-1.00163	0.00025	hypothetical protein;(source:Araport11)
AT1G20870	3.53046	1.7639	-1.00109	5e-05	Encodes an anti-silencing factor that prevents gene repression and DNA hypermethylation.
AT1G19050	87.5002	43.7297	-1.00067	5e-05	Encodes a member of the Arabidopsis response regulator (ARR) family, most closely related to ARR15. A two-component response regulator protein containing a phosphate accepting domain in the receiver domain but lacking a DNA binding domain in the output domain. Involved in response to cytokinin and meristem stem cell maintenance. Arr7 protein is stabilized by cytokinin.
AT4G11230	1.24932	0.62452	-1.00032	5e-05	NADPH-oxidase RbohI is expressed highly in seeds and roots. Mutants have inreased sensitivity to osmotic stress suggesting a role in mediating cellular response to stress in roots.
AT1G19040	13.8639	0	#NUM!	5e-05	NAC (No Apical Meristem) domain transcriptional regulator superfamily protein;(source:Araport11)
AT2G05995	1.45896	0	#NUM!	5e-05	other_RNA;(source:Araport11)
AT2G11891	5.27305	0	#NUM!	0.00235	hypothetical protein;(source:Araport11)
AT2G13547	1.94443	0	#NUM!	0.02285	hypothetical protein;(source:Araport11)
AT3G28899	4.7904	0	#NUM!	0.02285	hypothetical protein;(source:Araport11)
AT3G61111	1.14962	0	#NUM!	0.00135	Zinc-binding ribosomal protein family protein;(source:Araport11)
AT5G05300	1.4643	0	#NUM!	0.00135	IDL6 peptide is induced in response to Pathogen-Associated Molecular Patterns (PAMPs). Overexpression of IDL6 results in increased susceptibility to pathogens.
AT5G13655	1.79817	0	#NUM!	5e-05	transposable_element_gene;(source:Araport11);similar to unknown protein [Arabidopsis thaliana] (TAIR:AT4G11710.1);(source:TAIR10)
AT5G33355	3.06567	0	#NUM!	5e-05	Encodes a defensin-like (DEFL) family protein.
AT5G44065	3.78875	0	#NUM!	0.00135	This gene encodes a small protein and has either evidence of transcription or purifying selection.
AT5G64401	10.5253	0	#NUM!	0.02285	hypothetical protein;(source:Araport11)
ATCG00570	96.0833	0	#NUM!	0.01835	PSII cytochrome b559

## Sheet: Notes S3
Notes S3 The Gene Ontology (GO) enrichment analysis of up-regulated genes in usl1-2. The items mentioned in the main text were marked in yellow shading.
GO_ID	GO_term	ontology	Items	Background_Items	p_adj	pvalue	Gene_ID
GO:0009737	response to abscisic acid	Biological Process	48	424	2.73509e-08	4.22081e-11	AT1G50630;AT5G51810;AT2G47770;AT5G59320;AT5G59780;AT1G51500;AT1G48000;AT1G08920;AT1G17020;AT2G15970;AT1G56600;AT5G25610;AT3G16450;AT2G33380;AT2G39800;AT4G15120;AT1G71960;AT5G45820;AT4G23600;AT3G02940;AT1G34670;AT5G65730;AT3G21090;AT5G15960;AT1G01250;AT1G17950;AT5G66400;AT1G73480;AT1G76930;AT5G25980;AT3G01420;AT5G15970;AT2G42540;AT4G25420;AT5G62490;AT2G35300;AT3G50970;AT5G50720;AT5G16770;AT1G52000…
GO:0009414	response to water deprivation	Biological Process	42	363	2.19929e-07	3.39396e-10	AT1G54130;AT4G27410;AT1G50630;AT4G21440;AT5G59320;AT2G46680;AT3G11410;AT1G08920;AT5G61590;AT1G56600;AT2G38530;AT5G52300;AT3G29035;AT4G15120;AT1G69600;AT5G06760;AT5G48010;AT5G15960;AT1G01250;AT3G02480;AT5G66400;AT1G73480;AT5G66880;AT5G15970;AT2G35300;AT2G18050;AT3G50970;AT1G54160;AT1G52880;AT1G80820;AT5G59220;AT3G11020;AT5G10230;AT2G47180;AT5G47120;AT4G02280;AT1G69260;AT2G14610;AT3G63060;AT5G42600…
GO:0042538	hyperosmotic salinity response	Biological Process	30	209	4.86361e-07	7.50556e-10	AT1G54130;AT4G27410;AT1G50630;AT4G21440;AT5G59320;AT2G43000;AT2G46680;AT2G42540;AT5G52310;AT5G62490;AT3G11410;AT1G52880;AT5G59220;AT5G50720;AT4G24260;AT2G33380;AT1G69260;AT3G29035;AT2G39800;AT4G15120;AT2G24040;AT4G23600;AT5G42600;AT3G05880;AT5G48010;AT3G05640;AT5G58070;AT4G36880;AT4G05100;AT1G73480
GO:0009830	cell wall modification involved in abscission	Biological Process	9	15	5.45085e-07	8.41181e-10	AT5G53820;AT1G48000;AT3G07970;AT3G01420;AT3G55890;AT1G52690;AT1G17020;AT3G02480;AT3G08860
GO:0010345	suberin biosynthetic process	Biological Process	8	14	8.46029e-06	1.3056e-08	AT5G23190;AT5G08250;AT5G58860;AT3G44540;AT3G11430;AT5G06090;AT5G41040;AT3G44550
GO:0009718	anthocyanin-containing compound biosynthetic process	Biological Process	13	55	9.46931e-05	1.46131e-07	AT5G42800;AT1G19960;AT2G43570;AT5G48880;AT1G79520;AT5G05270;AT3G29590;AT2G43000;AT5G17220;AT5G54060;AT2G03310;AT3G05690;AT4G22880
GO:0009269	response to desiccation	Biological Process	11	48	0.00120709	1.8628e-06	AT2G23840;AT2G15970;AT2G39800;AT1G52330;AT1G29395;AT5G50720;AT5G25610;AT5G58670;AT5G65730;AT5G52310;AT2G33380
GO:0000041	transition metal ion transport	Biological Process	18	128	0.00165915	2.56042e-06	AT5G44550;AT5G43440;AT5G23840;AT4G20390;AT3G19390;AT4G36610;AT5G23190;AT3G16450;AT1G13300;AT5G08250;AT4G13235;AT2G27550;AT2G16385;AT5G37990;AT2G48140;AT5G38780;AT5G58860;AT2G35380
GO:0015706	nitrate transport	Biological Process	28	280	0.00367231	5.66715e-06	AT5G27350;AT4G14060;AT3G13784;AT1G13100;AT5G48000;AT1G14700;AT3G09220;AT3G45680;AT2G48130;AT3G22620;AT5G41040;AT2G43820;AT3G01420;AT1G08990;AT4G15610;AT1G03850;AT5G50760;AT5G27360;AT5G44400;AT3G22600;AT5G47980;AT3G12500;AT3G44970;AT2G01890;AT3G45410;AT2G23030;AT1G13090;AT5G12420
GO:0010167	response to nitrate	Biological Process	28	280	0.00367231	5.66715e-06	AT5G27350;AT4G14060;AT3G13784;AT1G13100;AT5G48000;AT1G14700;AT3G09220;AT3G45680;AT2G48130;AT3G22620;AT5G41040;AT2G43820;AT3G01420;AT1G08990;AT4G15610;AT1G03850;AT5G50760;AT5G27360;AT5G44400;AT3G22600;AT5G47980;AT3G12500;AT3G44970;AT2G01890;AT3G45410;AT2G23030;AT1G13090;AT5G12420
GO:0009409	response to cold	Biological Process	37	470	0.0304484	4.69882e-05	AT4G27410;AT1G50630;AT5G59320;AT5G04530;AT2G46680;AT5G52310;AT2G30790;AT3G11410;AT1G07720;AT1G56600;AT5G52300;AT5G25610;AT3G16450;AT2G33380;AT3G29035;AT2G24040;AT5G65730;AT5G06760;AT5G48010;AT1G01250;AT1G73480;AT1G80820;AT5G59220;AT5G50720;AT5G58670;AT1G01120;AT5G10230;AT2G47180;AT1G04220;AT5G47120;AT3G16470;AT5G42600;AT2G23840;AT3G05880;AT1G31580;AT3G05640;AT5G58070
GO:0080003	thalianol metabolic process	Biological Process	5	12	0.0372499	5.74844e-05	AT5G47990;AT3G44970;AT5G42600;AT5G48010;AT5G48000
GO:0009704	de-etiolation	Biological Process	5	12	0.0372499	5.74844e-05	AT1G09530;AT1G14700;AT2G01890;AT2G43010;AT1G10370
GO:0010017	red or far-red light signaling pathway	Biological Process	6	20	0.0557053	8.5965e-05	AT5G04190;AT1G09530;AT2G01890;AT5G15960;AT1G14700;AT5G15970
GO:0006970	response to osmotic stress	Biological Process	9	48	0.0572123	8.82906e-05	AT1G78290;AT5G06760;AT5G15960;AT5G15970;AT3G58620;AT2G23030;AT5G41900;AT2G35300;AT1G04220
GO:0009740	gibberellic acid mediated signaling pathway	Biological Process	12	85	0.0740791	0.00011432	AT1G10480;AT1G09530;AT5G51810;AT1G18620;AT1G56650;AT4G25420;AT1G17020;AT1G14700;AT1G20650;AT4G36880;AT2G01890;AT2G20180
GO:0007275	multicellular organismal development	Biological Process	12	88	0.103911	0.000160356	AT4G27410;AT5G56620;AT4G17280;AT5G50820;AT5G18270;AT2G32550;AT5G46590;AT5G61430;AT3G18400;AT5G07680;AT2G24430;AT5G47530
GO:0031539	positive regulation of anthocyanin metabolic process	Biological Process	3	4	0.151056	0.000233111	AT2G01890;AT1G09530;AT1G14700
GO:0009733	response to auxin	Biological Process	27	340	0.274377	0.000423422	AT1G54130;AT4G27410;AT4G21440;AT3G03840;AT1G29450;AT5G59780;AT1G29460;AT3G16450;AT3G29035;AT4G38825;AT2G31180;AT1G34670;AT3G53250;AT2G22240;AT1G56650;AT3G03850;AT1G52880;AT5G50760;AT3G03830;AT5G59220;AT1G52000;AT1G69260;AT2G43570;AT3G16470;AT5G19140;AT5G18080;AT4G05100
GO:0006355	regulation of transcription, DNA-templated	Biological Process	87	1565	0.333041	0.000513952	AT1G09530;AT4G32280;AT2G19810;AT1G34670;AT1G55580;AT5G61430;AT1G01250;AT1G46480;AT1G68520;AT2G01940;AT1G56650;AT3G61970;AT5G18270;AT5G47640;AT1G56010;AT3G11020;AT5G58670;AT3G03660;AT3G12977;AT5G50820;AT2G46130;AT3G05690;AT4G05100;AT3G22100;AT5G59780;AT5G61590;AT1G68190;AT2G43010;AT4G01060;AT1G64000;AT5G48010;AT1G10480;AT4G25400;AT5G56620;AT5G15160;AT5G16770;AT4G29930;AT1G13300;AT2G01890;AT1G53160…
GO:0055114	oxidation-reduction process	Biological Process	63	1073	0.545082	0.000841175	AT5G63580;AT2G29300;AT2G29290;AT4G22880;AT5G48000;AT3G09220;AT1G64590;AT2G38390;AT3G55290;AT5G44400;AT5G23190;AT5G44440;AT1G14520;AT1G64940;AT5G58860;AT1G13090;AT3G09640;AT5G57800;AT2G39800;AT4G10500;AT1G68850;AT4G33150;AT5G36110;AT4G39480;AT4G34230;AT2G19900;AT3G19270;AT5G06730;AT2G18150;AT5G08250;AT1G06080;AT4G00360;AT1G67110;AT1G17020;AT3G20100;AT2G30770;AT4G39510;AT5G05390;AT4G13290;AT5G07130…
GO:0010150	leaf senescence	Biological Process	11	95	0.787943	0.00121596	AT1G11190;AT3G29035;AT3G16470;AT2G42540;AT5G52310;AT5G13170;AT1G52880;AT5G59220;AT5G52300;AT1G52000;AT3G16450
GO:0002213	defense response to insect	Biological Process	7	43	0.842288	0.00129983	AT1G64400;AT1G06080;AT3G28740;AT5G25980;AT5G14180;AT5G43570;AT2G29290
GO:0009753	response to jasmonic acid	Biological Process	20	241	0.867673	0.001339	AT1G76930;AT1G54130;AT4G27410;AT1G79180;AT4G21440;AT1G56650;AT5G59780;AT4G22880;AT1G48000;AT1G52880;AT5G59220;AT4G33905;AT1G55020;AT5G10300;AT1G18710;AT3G16470;AT2G31180;AT4G23600;AT4G01060;AT5G04370
GO:0033494	ferulate metabolic process	Biological Process	2	2	0.995004	0.0015355	AT5G63560;AT3G48720
GO:0031063	regulation of histone deacetylation	Biological Process	2	2	0.995004	0.0015355	AT1G75380;AT1G19660
GO:0071446	cellular response to salicylic acid stimulus	Biological Process	2	2	0.995004	0.0015355	AT5G13170;AT3G01420
GO:0010585	glutamine secretion	Biological Process	2	2	0.995004	0.0015355	AT4G31730;AT2G24762
GO:0090431	alkyl caffeate ester biosynthetic process	Biological Process	2	2	0.995004	0.0015355	AT5G63560;AT3G48720
GO:0048455	stamen formation	Biological Process	3	7	1	0.00186641	AT3G16470;AT3G16450;AT1G52000
GO:0080143	regulation of amino acid export	Biological Process	3	7	1	0.00186641	AT4G25760;AT4G31730;AT2G24762
GO:0000038	very long-chain fatty acid metabolic process	Biological Process	7	48	1	0.00250843	AT5G47120;AT1G29660;AT5G45950;AT5G57800;AT1G07720;AT4G34250;AT1G01120
GO:0005992	trehalose biosynthetic process	Biological Process	5	25	1	0.00252543	AT4G39770;AT5G65140;AT1G35910;AT2G18700;AT2G43000
GO:0009611	response to wounding	Biological Process	29	427	1	0.00299526	AT1G54130;AT4G27410;AT4G21440;AT3G13784;AT4G22880;AT3G44540;AT5G43570;AT3G29035;AT1G75380;AT1G78680;AT4G23600;AT5G48010;AT1G76930;AT4G34230;AT4G13280;AT1G64400;AT5G59220;AT1G19660;AT1G01120;AT1G69260;AT1G55020;AT5G10300;AT3G16470;AT3G44550;AT5G42600;AT5G07010;AT1G60750;AT4G05100;AT5G47240
GO:0009607	response to biotic stimulus	Biological Process	5	26	1	0.00302727	AT1G35260;AT1G70830;AT1G23120;AT3G26450;AT4G14060
GO:0010025	wax biosynthetic process	Biological Process	5	26	1	0.00302727	AT3G21090;AT1G14790;AT5G57800;AT1G01120;AT1G51500
GO:0009723	response to ethylene	Biological Process	20	262	1	0.00355496	AT1G54130;AT4G27410;AT4G21440;AT5G59780;AT1G48000;AT5G13080;AT2G30770;AT3G29035;AT2G31180;AT4G24180;AT5G48010;AT1G56650;AT2G43000;AT5G59220;AT2G34850;AT4G13290;AT1G69260;AT2G14610;AT5G42600;AT5G40010
GO:0019745	pentacyclic triterpenoid biosynthetic process	Biological Process	7	51	1	0.00356515	AT5G48010;AT1G78950;AT3G29680;AT5G11100;AT2G34500;AT5G50160;AT5G42600
GO:0010224	response to UV-B	Biological Process	12	125	1	0.00370815	AT2G43570;AT5G05270;AT1G56650;AT5G17220;AT5G54060;AT5G57785;AT5G42800;AT2G23910;AT5G48880;AT1G79520;AT3G29590;AT3G11020
GO:0009744	response to sucrose	Biological Process	19	247	1	0.004075	AT5G05270;AT5G17220;AT3G27690;AT5G20270;AT2G30790;AT1G79520;AT3G29590;AT1G52000;AT3G16450;AT4G37220;AT2G43570;AT3G16470;AT5G54060;AT5G57785;AT5G42800;AT2G23910;AT5G48880;AT4G33150;AT1G60750
GO:0009741	response to brassinosteroid	Biological Process	9	81	1	0.00436993	AT2G32090;AT4G39070;AT3G03840;AT3G03850;AT4G01330;AT2G36050;AT3G03830;AT1G56220;AT3G16570
GO:0009631	cold acclimation	Biological Process	6	40	1	0.00437416	AT3G50970;AT5G15960;AT2G15970;AT5G15970;AT5G66400;AT2G42540
GO:0046274	lignin catabolic process	Biological Process	4	18	1	0.00462063	AT5G05390;AT3G09220;AT5G07130;AT2G40370
GO:0009738	abscisic acid-activated signaling pathway	Biological Process	20	269	1	0.00477005	AT1G54130;AT4G01026;AT4G27410;AT4G21440;AT2G46680;AT5G52310;AT5G52300;AT3G29035;AT5G48010;AT2G31945;AT1G54160;AT1G52880;AT2G34850;AT5G58670;AT5G47120;AT1G69260;AT3G63060;AT5G42600;AT3G29575;AT4G05100
GO:0010310	regulation of hydrogen peroxide metabolic process	Biological Process	19	251	1	0.00484234	AT3G02550;AT1G68520;AT3G47480;AT2G42540;AT2G30790;AT3G45260;AT4G13290;AT5G65207;AT5G58670;AT2G30770;AT2G14610;AT2G43010;AT5G42600;AT5G40010;AT5G48010;AT1G14790;AT5G11920;AT4G27450;AT3G28540
GO:0048527	lateral root development	Biological Process	10	99	1	0.00542842	AT3G12977;AT5G42600;AT1G08290;AT5G48010;AT5G48000;AT5G13080;AT1G56010;AT1G10370;AT3G44970;AT5G47990
GO:0016998	cell wall macromolecule catabolic process	Biological Process	5	30	1	0.0057649	AT3G52790;AT2G43570;AT5G62150;AT3G47540;AT3G12500
GO:0010466	negative regulation of peptidase activity	Biological Process	3	10	1	0.00585859	AT2G02120;AT2G02130;AT2G31980
GO:0009062	fatty acid catabolic process	Biological Process	7	56	1	0.00603744	AT3G21090;AT3G17520;AT2G34340;AT2G31980;AT2G38920;AT2G47780;AT1G51500
GO:0009624	response to nematode	Biological Process	11	117	1	0.0062489	AT5G27350;AT2G40460;AT2G39350;AT5G13580;AT2G18150;AT3G55090;AT5G27360;AT3G45680;AT5G38030;AT5G13740;AT4G24260
GO:0006869	lipid transport	Biological Process	13	153	1	0.00725813	AT4G22610;AT3G58550;AT5G59320;AT2G18370;AT3G22600;AT2G48130;AT3G22620;AT3G53980;AT5G13900;AT5G48490;AT4G33550;AT2G48140;AT1G62510
GO:0042761	very long-chain fatty acid biosynthetic process	Biological Process	3	11	1	0.00782301	AT5G23190;AT5G08250;AT1G06080
GO:0001666	response to hypoxia	Biological Process	9	90	1	0.00868417	AT4G02280;AT3G02550;AT5G11110;AT2G35150;AT5G40010;AT5G11920;AT4G27450;AT5G65207;AT3G28540
GO:0006021	inositol biosynthetic process	Biological Process	2	4	1	0.00873975	AT2G22240;AT4G39800
GO:0009809	lignin biosynthetic process	Biological Process	7	60	1	0.0087938	AT1G77530;AT2G23910;AT1G77520;AT1G80820;AT4G37970;AT4G34230;AT1G61810
GO:0010143	cutin biosynthetic process	Biological Process	3	12	1	0.0101302	AT3G48720;AT5G41900;AT5G63560
GO:0015996	chlorophyll catabolic process	Biological Process	7	62	1	0.0104743	AT3G14067;AT4G13830;AT3G57680;AT5G01520;AT2G19810;AT5G43860;AT2G22240
GO:0009407	toxin catabolic process	Biological Process	18	256	1	0.0123759	AT3G28740;AT5G43440;AT5G17220;AT4G21120;AT1G78340;AT3G16450;AT2G34500;AT2G31945;AT2G41690;AT4G15610;AT3G09270;AT5G12110;AT1G10370;AT1G52000;AT4G23700;AT3G16470;AT2G02380;AT5G48180
GO:0044036	cell wall macromolecule metabolic process	Biological Process	7	65	1	0.0134162	AT1G10480;AT5G05160;AT1G09460;AT3G18400;AT1G16530;AT5G38020;AT4G23410
GO:0010106	cellular response to iron ion starvation	Biological Process	12	148	1	0.0137031	AT3G01420;AT4G14060;AT1G08990;AT5G48000;AT3G09220;AT3G45680;AT2G48130;AT3G18290;AT5G47980;AT3G44970;AT3G45410;AT2G23030
GO:0010263	tricyclic triterpenoid biosynthetic process	Biological Process	2	5	1	0.0141891	AT5G42600;AT5G48010
GO:0046165	alcohol biosynthetic process	Biological Process	2	5	1	0.0141891	AT3G16450;AT1G52000
GO:0006624	vacuolar protein processing	Biological Process	2	5	1	0.0141891	AT1G62710;AT2G25940
GO:0010029	regulation of seed germination	Biological Process	6	51	1	0.0142984	AT4G01026;AT5G66880;AT3G16470;AT3G63060;AT1G52000;AT3G16450
GO:0010286	heat acclimation	Biological Process	9	99	1	0.0156488	AT5G12020;AT1G52560;AT5G18270;AT5G13200;AT3G50970;AT1G77000;AT5G10695;AT3G11020;AT4G21320
GO:0006974	cellular response to DNA damage stimulus	Biological Process	3	14	1	0.015812	AT3G16470;AT1G52000;AT3G16450
GO:0010089	xylem development	Biological Process	8	84	1	0.0170824	AT1G10480;AT5G05160;AT1G09460;AT3G18400;AT1G16530;AT1G62770;AT5G38020;AT4G23410
GO:0080167	response to karrikin	Biological Process	13	173	1	0.0188865	AT1G78290;AT5G51810;AT5G05270;AT1G56650;AT3G13784;AT1G51500;AT1G10370;AT2G43570;AT4G39070;AT5G57785;AT3G21090;AT2G23910;AT4G33150
GO:0006508	proteolysis	Biological Process	27	450	1	0.0191526	AT3G14067;AT4G11320;AT4G16640;AT3G19390;AT3G22620;AT1G62710;AT5G48490;AT2G24010;AT5G45650;AT1G02300;AT2G25940;AT3G10450;AT2G02130;AT5G22850;AT3G58550;AT2G18370;AT5G22860;AT4G16190;AT2G22920;AT2G23000;AT4G21650;AT3G57680;AT4G21320;AT3G53980;AT5G50260;AT4G36880;AT2G02120
GO:0043086	negative regulation of catalytic activity	Biological Process	13	174	1	0.0197091	AT3G14067;AT2G45220;AT1G62760;AT4G10510;AT4G21650;AT2G01610;AT1G62770;AT4G21320;AT3G43270;AT5G45650;AT3G49330;AT1G47960;AT2G43050
GO:0006012	galactose metabolic process	Biological Process	4	27	1	0.0200695	AT1G56600;AT2G34850;AT2G47180;AT1G60470
GO:0072660	maintenance of protein location in plasma membrane	Biological Process	2	6	1	0.0207344	AT5G42600;AT5G48010
GO:0006561	proline biosynthetic process	Biological Process	2	6	1	0.0207344	AT2G39800;AT2G43000
GO:0009267	cellular response to starvation	Biological Process	2	6	1	0.0207344	AT4G16520;AT2G45170
GO:0010120	camalexin biosynthetic process	Biological Process	3	16	1	0.0229548	AT2G30770;AT4G13290;AT2G43000
GO:0006075	(1->3)-beta-D-glucan biosynthetic process	Biological Process	3	16	1	0.0229548	AT3G14780;AT3G59100;AT3G14570
GO:2000652	regulation of secondary cell wall biogenesis	Biological Process	3	16	1	0.0229548	AT4G22680;AT1G79180;AT1G17950
GO:0005975	carbohydrate metabolic process	Biological Process	19	296	1	0.0246193	AT3G13784;AT5G62630;AT3G03640;AT3G15720;AT2G32090;AT2G32990;AT3G62740;AT5G25980;AT1G61810;AT2G43570;AT5G20710;AT3G19620;AT2G31865;AT2G44480;AT1G56710;AT5G42720;AT3G12500;AT5G11920;AT3G47540
GO:0006826	iron ion transport	Biological Process	11	143	1	0.0252251	AT3G01420;AT4G14060;AT1G08990;AT5G48000;AT3G09220;AT3G45680;AT2G48130;AT5G47980;AT3G44970;AT3G45410;AT2G23030
GO:0019762	glucosinolate catabolic process	Biological Process	3	17	1	0.0270793	AT3G44300;AT5G48180;AT5G25980
GO:0045490	pectin catabolic process	Biological Process	5	44	1	0.028107	AT3G43270;AT3G07970;AT2G45220;AT5G55590;AT2G43050
GO:0009959	negative gravitropism	Biological Process	2	7	1	0.0282816	AT2G01940;AT2G20180
GO:0051245	negative regulation of cellular defense response	Biological Process	2	7	1	0.0282816	AT5G42600;AT5G48010
GO:0009735	response to cytokinin	Biological Process	6	60	1	0.0296551	AT1G03850;AT1G30260;AT3G16470;AT1G52000;AT4G24260;AT3G16450
GO:0048589	developmental growth	Biological Process	5	45	1	0.0306364	AT5G48010;AT5G48000;AT3G44970;AT5G47990;AT5G42600
GO:0010583	response to cyclopentenone	Biological Process	12	167	1	0.0317996	AT3G28740;AT5G43440;AT4G32280;AT4G15610;AT3G09270;AT4G21120;AT5G12110;AT1G10370;AT1G78340;AT4G23700;AT2G34500;AT2G31945
GO:0010686	tetracyclic triterpenoid biosynthetic process	Biological Process	2	8	1	0.0367423	AT5G42600;AT5G48010
GO:0006694	steroid biosynthetic process	Biological Process	2	8	1	0.0367423	AT1G52000;AT3G16450
GO:0009651	response to salt stress	Biological Process	39	740	1	0.0373628	AT1G51500;AT1G48000;AT1G08920;AT1G29395;AT5G52300;AT4G23670;AT2G31180;AT5G65730;AT3G21090;AT2G38390;AT1G56650;AT5G20270;AT1G10370;AT5G58670;AT1G29660;AT3G16470;AT2G23840;AT5G39720;AT1G60750;AT4G23680;AT2G47770;AT5G59780;AT2G15970;AT1G56600;AT3G44540;AT5G25610;AT3G16450;AT1G78680;AT4G01060;AT1G16850;AT4G11650;AT3G26450;AT1G52000;AT5G10230;AT2G47180;AT5G02020;AT1G18710;AT3G44550;AT3G63060
GO:0016126	sterol biosynthetic process	Biological Process	12	172	1	0.0385703	AT1G78950;AT5G11100;AT4G26540;AT5G50160;AT1G31820;AT3G29680;AT3G58620;AT4G39830;AT2G34500;AT5G42600;AT5G48010;AT4G11190
GO:0080184	response to phenylpropanoid	Biological Process	1	1	1	0.0392145	AT4G14060
GO:0032107	regulation of response to nutrient levels	Biological Process	1	1	1	0.0392145	AT5G13080
GO:0052576	carbohydrate storage	Biological Process	1	1	1	0.0392145	AT1G60470
GO:0043620	regulation of DNA-templated transcription in response to stress	Biological Process	1	1	1	0.0392145	AT5G13080
GO:0052651	monoacylglycerol catabolic process	Biological Process	1	1	1	0.0392145	AT4G18550
GO:1902039	negative regulation of seed dormancy process	Biological Process	1	1	1	0.0392145	AT5G59220
GO:1900384	regulation of flavonol biosynthetic process	Biological Process	1	1	1	0.0392145	AT5G17220
GO:0006659	phosphatidylserine biosynthetic process	Biological Process	1	1	1	0.0392145	AT4G39800
GO:0046340	diacylglycerol catabolic process	Biological Process	1	1	1	0.0392145	AT4G18550
GO:0019477	L-lysine catabolic process	Biological Process	1	1	1	0.0392145	AT4G33150
GO:0001561	fatty acid alpha-oxidation	Biological Process	1	1	1	0.0392145	AT3G01420
GO:0030397	membrane disassembly	Biological Process	1	1	1	0.0392145	AT1G55020
GO:2000605	positive regulation of secondary growth	Biological Process	1	1	1	0.0392145	AT5G05160
GO:0006778	porphyrin-containing compound metabolic process	Biological Process	1	1	1	0.0392145	AT2G47770
GO:1901038	cyanidin 3-O-glucoside metabolic process	Biological Process	1	1	1	0.0392145	AT5G54060
GO:0009862	systemic acquired resistance, salicylic acid mediated signaling pathway	Biological Process	21	354	1	0.0396249	AT3G02550;AT4G38730;AT2G30790;AT5G48490;AT2G30770;AT3G29035;AT2G43010;AT5G48010;AT1G14790;AT3G28540;AT3G47480;AT3G45260;AT4G13290;AT5G65207;AT5G58670;AT5G47120;AT2G14610;AT5G42600;AT5G40010;AT5G11920;AT4G27450
GO:0009751	response to salicylic acid	Biological Process	10	135	1	0.0398098	AT1G76930;AT1G79180;AT5G59780;AT1G48000;AT5G16770;AT2G33380;AT2G31180;AT1G34670;AT3G02940;AT4G01060
GO:0010044	response to aluminum ion	Biological Process	3	20	1	0.0416416	AT5G19140;AT4G17970;AT5G46600
GO:0010187	negative regulation of seed germination	Biological Process	3	20	1	0.0416416	AT1G03790;AT2G20180;AT4G18550
GO:0010162	seed dormancy process	Biological Process	12	175	1	0.0430882	AT5G51810;AT4G25420;AT5G62490;AT2G35300;AT1G17020;AT1G20650;AT1G18620;AT3G02990;AT2G31980;AT3G63210;AT1G02300;AT3G21720
GO:0042335	cuticle development	Biological Process	5	50	1	0.0453884	AT1G29660;AT5G45950;AT1G07720;AT1G01120;AT1G04220
GO:0045926	negative regulation of growth	Biological Process	2	9	1	0.0460334	AT3G16570;AT3G46080
GO:0032258	CVT pathway	Biological Process	2	9	1	0.0460334	AT4G16520;AT2G45170
GO:0048528	post-embryonic root development	Biological Process	3	21	1	0.0472095	AT1G52000;AT3G16470;AT3G16450

## Sheet: Notes S4
Notes S4 The Gene Ontology (GO) enrichment analysis of down-regulated genes in usl1-2. The items mentioned in the main text were marked in yellow shading.
GO_ID	GO_term	ontology	Items	Background_Items	p_adj	pvalue	Gene_ID
GO:0002679	respiratory burst involved in defense response	Biological Process	44	152	0	0	AT2G40140;AT1G51660;AT5G47230;AT4G15975;AT5G51190;AT3G46600;AT3G55980;AT3G52400;AT3G54420;AT2G35930;AT1G76600;AT1G80840;AT5G64120;AT2G25735;AT2G39650;AT1G27730;AT4G33050;AT3G46270;AT2G44840;AT4G17490;AT2G32030;AT4G20830;AT2G38470;AT3G56400;AT3G16720;AT1G28380;AT3G23250;AT3G44260;AT1G51820;AT5G27420;AT5G47220;AT5G49520;AT2G27660;AT5G22250;AT1G66160;AT2G43620;AT1G51790;AT3G52450;AT3G46620;AT2G39200…
GO:0009693	ethylene biosynthetic process	Biological Process	39	145	0	0	AT2G40140;AT5G42380;AT1G72950;AT3G55980;AT1G61340;AT1G72900;AT1G20350;AT1G20310;AT1G11050;AT5G65300;AT4G26200;AT2G36220;AT2G39650;AT4G11280;AT4G27280;AT2G32030;AT1G35210;AT5G63130;AT3G10930;AT1G72520;AT3G44260;AT4G08040;AT5G54490;AT5G27420;AT1G65390;AT5G47220;AT5G52050;AT5G22250;AT1G24140;AT3G02840;AT5G61600;AT1G28480;AT1G17380;AT1G12010;AT3G46620;AT1G72930;AT2G23810;AT5G05300;AT2G37430
GO:0009873	ethylene-activated signaling pathway	Biological Process	28	129	0	0	AT2G40140;AT4G29780;AT1G28360;AT5G47230;AT3G55980;AT1G76600;AT1G80840;AT3G04640;AT1G27730;AT2G44840;AT2G30040;AT4G17490;AT2G32030;AT1G28370;AT1G32920;AT5G64870;AT1G72520;AT3G23250;AT3G44260;AT3G62150;AT5G25250;AT5G47220;AT1G76650;AT1G01520;AT5G22250;AT3G46620;AT2G36970;AT2G31230
GO:0010200	response to chitin	Biological Process	131	528	0	0	AT1G51660;AT5G45630;AT3G61190;AT5G51190;AT3G52400;AT2G35930;AT3G08730;AT1G61340;AT1G73540;AT3G50930;AT5G57560;AT1G66400;AT1G64380;AT2G25735;AT3G02850;AT1G27730;AT2G14580;AT2G46400;AT4G27280;AT2G44840;AT2G40000;AT2G30040;AT4G20830;AT2G38470;AT4G30370;AT1G51820;AT5G54490;AT5G27420;AT5G25250;AT3G16530;AT2G43620;AT3G52450;AT3G46090;AT3G26830;AT1G32640;AT2G39200;AT2G31230;AT3G28930;AT1G19380;AT3G57450…
GO:0035556	intracellular signal transduction	Biological Process	34	175	3.41e-11	5.36e-14	AT2G40140;AT3G57450;AT2G46790;AT5G47230;AT3G28340;AT5G51190;AT3G46600;AT3G55980;AT1G76600;AT3G08730;AT1G11050;AT5G65300;AT1G55450;AT4G01870;AT2G25735;AT2G39650;AT1G27730;AT1G19050;AT2G30040;AT2G44840;AT4G17490;AT2G32030;AT3G23250;AT5G27420;AT5G47220;AT1G76650;AT5G49520;AT1G66160;AT3G49530;AT3G46620;AT5G64660;AT4G01250;AT3G48100;AT2G37430
GO:0009612	response to mechanical stimulus	Biological Process	29	66	1.08e-10	1.7e-13	AT3G10930;AT2G40140;AT1G19380;AT4G29780;AT3G61190;AT3G44260;AT5G54490;AT4G15975;AT4G14640;AT5G51190;AT3G55980;AT1G80840;AT4G34150;AT3G50930;AT5G57560;AT1G74450;AT3G04640;AT5G61600;AT1G09070;AT1G66400;AT2G39650;AT3G46620;AT1G27730;AT4G11280;AT4G27280;AT2G23810;AT1G18740;AT1G07135;AT3G16720
GO:0043069	negative regulation of programmed cell death	Biological Process	43	234	1.23e-10	1.94e-13	AT2G40140;AT1G51660;AT1G51890;AT2G18690;AT4G12470;AT4G12480;AT1G72950;AT4G25110;AT3G55980;AT3G52400;AT2G35930;AT1G72920;AT1G80840;AT4G34150;AT1G72900;AT4G12500;AT4G33920;AT5G52760;AT5G64120;AT4G02410;AT5G52750;AT1G48640;AT4G17615;AT4G33050;AT2G44840;AT1G28370;AT4G20830;AT2G38470;AT1G71400;AT3G56400;AT1G28380;AT3G01290;AT4G12490;AT3G02840;AT1G09070;AT1G28480;AT1G07000;AT5G39020;AT2G41100;AT1G72930…
GO:0010363	regulation of plant-type hypersensitive response	Biological Process	65	494	6.9e-10	1.08e-12	AT1G51660;AT1G51890;AT2G18690;AT4G12470;AT3G52400;AT2G35930;AT3G08730;AT1G72920;AT4G12500;AT5G52760;AT5G64120;AT1G19670;AT4G02410;AT1G48640;AT4G17615;AT2G14580;AT2G15080;AT2G44840;AT1G28370;AT4G20830;AT2G38470;AT1G13260;AT1G66090;AT3G05800;AT1G28380;AT1G22400;AT3G01290;AT4G12490;AT1G09070;AT1G33610;AT1G28480;AT5G39020;AT3G26830;AT1G32640;AT3G48100;AT1G33590;AT3G28930;AT2G40140;AT4G12480;AT1G72950…
GO:0009862	systemic acquired resistance, salicylic acid mediated signaling pathway	Biological Process	46	354	1.16e-09	1.83e-12	AT2G16060;AT4G19920;AT1G51660;AT4G16960;AT3G52400;AT2G35930;AT1G72920;AT1G19020;AT5G52760;AT1G19670;AT4G02410;AT4G17615;AT2G14580;AT2G15080;AT1G28370;AT2G38470;AT3G05800;AT1G28380;AT1G33610;AT1G28480;AT5G39020;AT3G26830;AT1G33590;AT3G28930;AT1G72950;AT4G15975;AT1G80840;AT2G03760;AT1G33600;AT5G52750;AT4G33050;AT2G18210;AT3G28580;AT3G56710;AT1G71400;AT3G56400;AT3G16720;AT1G49860;AT4G11890;AT4G23810…
GO:0006612	protein targeting to membrane	Biological Process	65	485	1.91e-09	3e-12	AT1G51660;AT1G51890;AT2G18690;AT4G12470;AT3G52400;AT2G35930;AT3G08730;AT1G72920;AT4G12500;AT5G52760;AT5G64120;AT1G19670;AT4G02410;AT1G48640;AT4G17615;AT2G14580;AT2G15080;AT2G44840;AT1G28370;AT4G20830;AT2G38470;AT1G13260;AT1G66090;AT3G05800;AT1G28380;AT1G22400;AT3G01290;AT4G12490;AT1G09070;AT1G33610;AT1G28480;AT5G39020;AT3G26830;AT1G32640;AT3G48100;AT1G33590;AT3G28930;AT2G40140;AT4G12480;AT1G72950…
GO:0009611	response to wounding	Biological Process	58	427	2.34e-09	3.68e-12	AT4G29780;AT3G61190;AT5G64890;AT5G51190;AT1G61340;AT3G50930;AT5G57560;AT1G19020;AT1G66400;AT2G25735;AT1G27730;AT4G17615;AT4G11280;AT4G27280;AT4G20830;AT1G07135;AT3G10930;AT1G72520;AT3G23250;AT2G30020;AT5G54490;AT5G27420;AT1G55290;AT1G09070;AT1G31690;AT1G28480;AT1G12010;AT1G32640;AT3G09940;AT2G40140;AT1G19380;AT3G57450;AT4G15975;AT3G55980;AT1G80840;AT4G34150;AT3G04640;AT4G37610;AT5G63160;AT4G23590…
GO:0050832	defense response to fungus	Biological Process	65	423	2.52e-09	3.96e-12	AT1G51660;AT1G51890;AT2G18690;AT4G12470;AT3G52400;AT2G35930;AT4G12500;AT1G19020;AT5G52760;AT5G64120;AT1G19670;AT2G25735;AT3G02850;AT1G16130;AT4G02410;AT4G17615;AT2G14580;AT1G28370;AT2G38470;AT1G66090;AT2G39210;AT5G03350;AT1G28380;AT2G30020;AT3G01290;AT1G67865;AT4G12490;AT1G28480;AT5G39020;AT3G26830;AT3G49110;AT4G31800;AT5G58120;AT3G28930;AT2G40140;AT4G12480;AT4G15975;AT3G55980;AT5G57220;AT1G80840…
GO:0031348	negative regulation of defense response	Biological Process	43	369	1.06e-08	1.67e-11	AT1G51660;AT3G61190;AT2G35930;AT1G72920;AT1G72900;AT1G19020;AT5G52760;AT1G19670;AT4G02410;AT4G17615;AT2G14580;AT2G15080;AT1G28370;AT2G38470;AT1G66090;AT3G05800;AT1G28380;AT1G33610;AT1G28480;AT5G39020;AT3G26830;AT1G33590;AT3G28930;AT1G72950;AT4G15975;AT1G80840;AT2G03760;AT1G33600;AT5G52750;AT4G33050;AT2G18210;AT3G56710;AT1G71400;AT3G56400;AT3G16720;AT4G11890;AT4G23810;AT4G36500;AT1G07000;AT1G25400…
GO:0030968	endoplasmic reticulum unfolded protein response	Biological Process	33	235	1.79e-08	2.82e-11	AT2G40140;AT1G51660;AT5G42380;AT2G18690;AT3G57450;AT3G28340;AT3G55980;AT3G52400;AT3G08730;AT1G68640;AT1G80840;AT4G34150;AT1G19020;AT5G62570;AT4G33920;AT3G17609;AT2G25735;AT2G39650;AT1G48640;AT4G17615;AT4G33050;AT1G28370;AT4G20830;AT1G71400;AT1G22400;AT5G27420;AT3G01290;AT1G24140;AT3G02840;AT1G28480;AT1G07000;AT3G46620;AT3G57530
GO:0009738	abscisic acid-activated signaling pathway	Biological Process	35	269	3.97e-08	6.24e-11	AT1G51660;AT5G64890;AT3G52400;AT3G08730;AT1G13740;AT2G38310;AT1G11050;AT5G65300;AT1G55450;AT4G01870;AT1G27730;AT4G17615;AT4G27280;AT2G44840;AT2G30040;AT1G28370;AT3G23250;AT2G30020;AT5G54490;AT3G62150;AT5G27420;AT1G28480;AT1G32640;AT3G09940;AT3G57450;AT3G28340;AT1G80840;AT5G63160;AT2G32030;AT1G71400;AT3G44260;AT1G76650;AT5G22250;AT1G17380;AT3G57530
GO:0052542	defense response by callose deposition	Biological Process	17	64	5.01e-08	7.88e-11	AT2G40140;AT1G72520;AT1G28380;AT3G23250;AT5G42380;AT1G65390;AT3G55980;AT5G52050;AT5G49520;AT4G25090;AT4G34150;AT3G50930;AT5G62570;AT4G33920;AT3G02840;AT2G39650;AT4G17615
GO:0009867	jasmonic acid mediated signaling pathway	Biological Process	40	347	7.36e-08	1.16e-10	AT1G51660;AT3G52400;AT2G35930;AT3G08730;AT5G52760;AT1G19670;AT4G02410;AT4G17615;AT2G14580;AT2G15080;AT2G44840;AT1G28370;AT2G38470;AT1G66090;AT3G05800;AT1G28380;AT3G23250;AT1G22400;AT1G33610;AT1G28480;AT5G39020;AT3G26830;AT1G32640;AT3G09940;AT1G33590;AT3G28930;AT4G15975;AT1G80840;AT1G20310;AT2G03760;AT1G33600;AT5G52750;AT4G33050;AT1G71400;AT3G16720;AT4G23810;AT1G17380;AT1G25400;AT5G26920;AT3G57530
GO:0010310	regulation of hydrogen peroxide metabolic process	Biological Process	33	251	1.06e-07	1.66e-10	AT2G16060;AT4G19920;AT1G51660;AT4G15975;AT3G52400;AT2G35930;AT1G80840;AT5G52760;AT1G19670;AT2G03760;AT4G02410;AT1G33600;AT5G52750;AT2G14580;AT4G33050;AT2G15080;AT3G28580;AT3G56710;AT2G38470;AT3G56400;AT3G16720;AT3G05800;AT1G28380;AT1G49860;AT4G11890;AT4G23810;AT1G33610;AT1G28480;AT5G39020;AT3G26830;AT5G26920;AT1G33590;AT3G28930
GO:0000165	MAPK cascade	Biological Process	35	287	2.37e-07	3.72e-10	AT3G52400;AT2G35930;AT5G52760;AT1G19670;AT4G02410;AT4G17615;AT2G14580;AT2G15080;AT1G28370;AT2G38470;AT3G05800;AT1G28380;AT1G33610;AT1G28480;AT5G39020;AT3G26830;AT1G33590;AT3G28930;AT4G15975;AT1G80840;AT2G03760;AT1G33600;AT5G52750;AT4G33050;AT3G56710;AT1G71400;AT3G56400;AT3G16720;AT4G08850;AT3G44260;AT4G11890;AT4G23810;AT5G22250;AT5G26920;AT3G57530
GO:0009646	response to absence of light	Biological Process	12	33	5.5e-07	8.64e-10	AT2G40140;AT5G20230;AT1G09070;AT1G66400;AT3G55980;AT2G41100;AT4G33050;AT1G80840;AT2G40000;AT4G34150;AT1G67070;AT1G07135
GO:0009414	response to water deprivation	Biological Process	38	363	3.3e-06	5.19e-09	AT5G64890;AT3G52400;AT2G35930;AT1G13740;AT4G25470;AT1G27730;AT4G17615;AT2G14580;AT4G27280;AT2G44840;AT5G45340;AT1G28370;AT2G38470;AT3G23250;AT5G54490;AT3G62150;AT5G27420;AT1G08930;AT1G02930;AT1G28480;AT3G52450;AT3G26830;AT3G09940;AT1G02920;AT5G62470;AT5G24590;AT4G25490;AT2G41010;AT3G56880;AT4G25480;AT1G22190;AT4G28680;AT1G11210;AT4G11890;AT1G17380;AT3G46620;AT1G52400;AT3G57530
GO:0009625	response to insect	Biological Process	15	64	4.32e-06	6.79e-09	AT4G36500;AT1G07000;AT1G72950;AT5G39020;AT1G25400;AT4G02410;AT3G52400;AT3G26830;AT1G72930;AT4G33050;AT2G18210;AT1G52400;AT1G78510;AT3G56400;AT1G19020
GO:0009723	response to ethylene	Biological Process	31	262	5.03e-06	7.91e-09	AT5G64890;AT3G52400;AT3G08730;AT1G11050;AT5G65300;AT1G55450;AT4G01870;AT4G17615;AT4G11280;AT2G14580;AT4G27280;AT5G54490;AT5G27420;AT5G38900;AT1G28480;AT3G26830;AT3G09940;AT1G18330;AT3G28930;AT4G27440;AT2G47460;AT5G57220;AT3G23550;AT3G48850;AT3G16350;AT1G70000;AT3G62610;AT3G28580;AT5G17300;AT1G17380;AT3G57530
GO:0015824	proline transport	Biological Process	18	97	7.26e-06	1.14e-08	AT1G51660;AT1G16370;AT1G22400;AT1G51820;AT5G16960;AT3G54420;AT1G76600;AT5G49520;AT2G27660;AT1G66160;AT2G43620;AT5G15240;AT1G64380;AT1G02810;AT3G52450;AT2G39200;AT1G51620;AT4G22470
GO:0009595	detection of biotic stimulus	Biological Process	19	110	9.78e-06	1.54e-08	AT1G51660;AT1G28380;AT4G15975;AT3G52400;AT4G11890;AT4G23810;AT5G52760;AT2G03760;AT5G39020;AT5G52750;AT2G14580;AT4G33050;AT2G24600;AT5G26920;AT2G38470;AT3G56400;AT3G16720;AT3G28930;AT1G10340
GO:0080167	response to karrikin	Biological Process	23	173	5.15e-05	8.1e-08	AT3G44450;AT3G52740;AT2G39980;AT5G11260;AT3G17609;AT1G33600;AT1G70000;AT1G48640;AT1G61800;AT4G27280;AT4G24110;AT2G16660;AT1G05680;AT1G05675;AT5G54490;AT5G48540;AT3G21560;AT3G02910;AT1G31350;AT1G33610;AT3G21080;AT5G17050;AT1G33590
GO:0009753	response to jasmonic acid	Biological Process	27	241	0.000143885	2.26e-07	AT3G61190;AT3G57450;AT5G64890;AT1G61340;AT1G44830;AT1G77640;AT4G37610;AT3G16350;AT4G19820;AT5G63160;AT4G23590;AT5G20230;AT1G70000;AT1G27730;AT4G11280;AT4G27280;AT2G30040;AT1G32920;AT1G72520;AT5G54490;AT3G62150;AT1G53940;AT5G27420;AT5G17300;AT1G76650;AT1G01520;AT4G26850
GO:0009697	salicylic acid biosynthetic process	Biological Process	29	278	0.000237329	3.73e-07	AT1G51660;AT4G12470;AT3G52400;AT3G50930;AT4G12500;AT5G52760;AT4G02410;AT2G14580;AT2G46400;AT2G24600;AT2G38470;AT1G66090;AT1G28380;AT4G12490;AT5G39020;AT3G26830;AT3G28930;AT1G10340;AT4G12480;AT4G15975;AT2G03760;AT5G52750;AT4G33050;AT3G56710;AT3G56400;AT3G16720;AT4G11890;AT4G23810;AT1G07000
GO:0042742	defense response to bacterium	Biological Process	38	431	0.000304	4.78e-07	AT1G51660;AT1G51890;AT4G12470;AT3G52400;AT2G35930;AT4G12500;AT5G52760;AT1G19670;AT4G02410;AT2G06200;AT2G14580;AT2G38470;AT1G28380;AT4G12490;AT1G02930;AT1G28480;AT5G39020;AT3G26830;AT4G26850;AT3G49110;AT4G31800;AT3G28930;AT1G02920;AT4G12480;AT4G15975;AT4G08780;AT1G80840;AT4G02520;AT2G03760;AT5G52750;AT4G33050;AT3G16720;AT4G08770;AT3G44260;AT5G49520;AT4G11890;AT5G22250;AT5G06320
GO:0010167	response to nitrate	Biological Process	28	280	0.000881644	1.39e-06	AT5G47450;AT4G02270;AT4G12470;AT3G55150;AT4G08620;AT4G25090;AT4G12500;AT5G64120;AT5G43450;AT2G27660;AT3G01290;AT4G12490;AT2G17660;AT3G45700;AT4G19680;AT1G12010;AT3G26830;AT1G34510;AT5G43520;AT4G12480;AT1G09090;AT3G54420;AT5G03570;AT5G63160;AT5G64100;AT2G28960;AT3G01260;AT2G29330
GO:0015706	nitrate transport	Biological Process	28	280	0.000881644	1.39e-06	AT5G47450;AT4G02270;AT4G12470;AT3G55150;AT4G08620;AT4G25090;AT4G12500;AT5G64120;AT1G16390;AT5G43450;AT2G27660;AT3G01290;AT4G12490;AT3G45700;AT4G19680;AT1G12010;AT3G26830;AT1G34510;AT5G43520;AT1G16370;AT4G12480;AT1G09090;AT3G54420;AT5G03570;AT5G64100;AT2G28960;AT3G01260;AT2G29330
GO:0043900	regulation of multi-organism process	Biological Process	16	115	0.00265349	4.17e-06	AT1G51660;AT1G28380;AT4G15975;AT3G52400;AT1G80840;AT4G23810;AT5G52760;AT2G03760;AT5G39020;AT5G52750;AT2G14580;AT4G33050;AT2G38470;AT3G56400;AT3G16720;AT3G28930
GO:0042538	hyperosmotic salinity response	Biological Process	22	209	0.00522186	8.21e-06	AT5G64890;AT3G52400;AT4G23590;AT4G25470;AT1G27730;AT4G17615;AT5G24590;AT4G27280;AT2G44840;AT1G28370;AT3G23250;AT4G25480;AT5G54490;AT3G62150;AT5G27420;AT3G49530;AT1G28480;AT5G49480;AT1G17380;AT4G11290;AT3G09940;AT3G57530
GO:0009409	response to cold	Biological Process	37	470	0.00608606	9.57e-06	AT1G51660;AT3G61190;AT4G12470;AT3G52400;AT3G08730;AT5G01600;AT5G57560;AT4G12500;AT1G66400;AT1G27730;AT4G17615;AT1G28370;AT2G38470;AT4G12490;AT1G28480;AT1G02810;AT3G28930;AT2G40140;AT5G47230;AT4G12480;AT3G55980;AT4G34150;AT4G37610;AT5G63160;AT4G02520;AT4G17490;AT1G71400;AT3G56400;AT1G22190;AT4G17090;AT1G11210;AT2G46720;AT4G11890;AT5G54470;AT4G11290;AT5G26920;AT3G57530
GO:0006355	regulation of transcription, DNA-templated	Biological Process	89	1565	0.00883614	1.39e-05	AT1G51660;AT5G51190;AT3G52400;AT1G64380;AT2G15080;AT2G44840;AT2G35640;AT2G31230;AT3G48100;AT5G62470;AT1G80840;AT5G15130;AT1G70000;AT1G33600;AT5G52750;AT3G18010;AT5G43290;AT1G10585;AT3G49530;AT1G26790;AT1G51700;AT3G46600;AT1G68640;AT2G06200;AT1G28370;AT3G23250;AT3G58070;AT1G01520;AT3G10000;AT1G18750;AT1G18330;AT4G01250;AT1G33590;AT2G40140;AT4G37610;AT3G16350;AT5G63160;AT2G45680;AT2G43140;AT1G31310…
GO:0007623	circadian rhythm	Biological Process	16	130	0.0129928	2.04e-05	AT4G25480;AT2G46790;AT1G17665;AT5G17300;AT3G53460;AT5G48250;AT5G56860;AT5G63160;AT4G25470;AT4G30350;AT1G07050;AT1G19050;AT4G26150;AT2G16660;AT1G18330;AT3G48100
GO:0009733	response to auxin	Biological Process	29	340	0.0129968	2.04e-05	AT4G16960;AT5G64890;AT3G52400;AT5G57560;AT1G66400;AT1G27740;AT1G27730;AT4G17615;AT4G11280;AT2G44840;AT1G28370;AT3G23250;AT5G54490;AT5G27420;AT1G01520;AT1G28480;AT3G09940;AT1G06180;AT2G47460;AT4G37610;AT3G16350;AT1G70000;AT3G62610;AT4G22620;AT3G05630;AT1G17380;AT5G10990;AT4G12550;AT3G57530
GO:0009863	salicylic acid mediated signaling pathway	Biological Process	15	119	0.0176254	2.77e-05	AT2G40140;AT1G51890;AT1G22400;AT2G18690;AT4G12470;AT4G12480;AT3G55980;AT3G08730;AT1G20310;AT4G12500;AT4G12490;AT5G64120;AT1G32640;AT2G44840;AT1G66090
GO:0009581	detection of external stimulus	Biological Process	7	26	0.0188109	2.96e-05	AT4G33050;AT4G11890;AT5G52760;AT2G24600;AT5G39020;AT5G52750;AT1G10340
GO:0016131	brassinosteroid metabolic process	Biological Process	5	12	0.0257091	4.04e-05	AT2G36800;AT2G36750;AT2G36780;AT2G03760;AT1G13420
GO:0010224	response to UV-B	Biological Process	15	125	0.0315713	4.96e-05	AT5G52250;AT4G15248;AT2G36750;AT2G47460;AT3G52740;AT5G23730;AT2G31380;AT5G58760;AT3G23210;AT5G11260;AT2G22880;AT3G17609;AT5G17050;AT3G62610;AT1G35210
GO:0006979	response to oxidative stress	Biological Process	23	254	0.0370501	5.83e-05	AT1G02920;AT3G28340;AT1G19020;AT5G20230;AT1G49570;AT5G64120;AT2G25735;AT1G27730;AT4G11280;AT2G40000;AT5G64100;AT4G20830;AT3G16670;AT5G16960;AT1G11210;AT1G14540;AT5G22410;AT1G73120;AT2G04795;AT1G02930;AT1G21520;AT4G11290;AT3G49110
GO:0002237	response to molecule of bacterial origin	Biological Process	14	117	0.0576467	9.06e-05	AT4G25110;AT4G11890;AT1G80840;AT5G52760;AT2G25735;AT5G39020;AT5G52750;AT4G33050;AT4G31800;AT2G24600;AT5G26920;AT1G71400;AT3G28930;AT1G10340
GO:0009817	defense response to fungus, incompatible interaction	Biological Process	11	77	0.0656072	0.000103156	AT3G20600;AT1G02920;AT4G16960;AT1G53940;AT1G56510;AT3G16530;AT1G02930;AT5G38900;AT3G15356;AT2G39200;AT1G56520
GO:0009751	response to salicylic acid	Biological Process	15	135	0.0766611	0.000120536	AT3G61190;AT5G62470;AT1G61340;AT1G44830;AT1G77640;AT4G37610;AT5G63160;AT1G70000;AT2G40000;AT1G53940;AT5G17300;AT1G01520;AT5G24110;AT4G31800;AT4G14400
GO:0009737	response to abscisic acid	Biological Process	30	424	0.270522	0.000425349	AT4G12470;AT1G61340;AT4G21410;AT4G12500;AT4G25470;AT1G66400;AT3G02850;AT4G11280;AT1G01520;AT1G08930;AT4G12490;AT3G26830;AT4G00970;AT5G62470;AT4G12480;AT4G19820;AT5G11260;AT4G23590;AT5G60660;AT1G70000;AT5G24590;AT3G28580;AT4G25480;AT5G17300;AT5G47220;AT1G11210;AT3G13960;AT4G11890;AT3G49530;AT3G46620
GO:0071456	cellular response to hypoxia	Biological Process	6	29	0.33671	0.000529418	AT1G14540;AT5G57220;AT2G22880;AT5G26920;AT5G25250;AT5G64905
GO:0010054	trichoblast differentiation	Biological Process	6	30	0.408066	0.000641614	AT1G54970;AT4G25790;AT4G02270;AT5G19800;AT2G20520;AT1G34510
GO:0035304	regulation of protein dephosphorylation	Biological Process	15	159	0.45444	0.000714529	AT1G51660;AT3G52400;AT5G52760;AT1G19670;AT1G21600;AT4G02410;AT1G33600;AT5G52750;AT2G15080;AT3G56400;AT3G05800;AT1G33610;AT1G28480;AT5G39020;AT1G33590
GO:0006826	iron ion transport	Biological Process	14	143	0.469347	0.000737968	AT5G47450;AT4G02270;AT3G55150;AT1G09090;AT5G01600;AT4G25090;AT3G56090;AT2G40300;AT5G60660;AT2G28960;AT3G45700;AT3G01260;AT1G34510;AT2G29330
GO:0042218	1-aminocyclopropane-1-carboxylate biosynthetic process	Biological Process	5	21	0.502949	0.000790801	AT4G26200;AT4G23590;AT4G08040;AT1G72330;AT4G11280
GO:0019375	galactolipid biosynthetic process	Biological Process	12	113	0.539114	0.000847664	AT5G20150;AT4G33030;AT2G45570;AT1G17710;AT1G78510;AT3G05630;AT2G45130;AT3G17790;AT2G11810;AT5G03545;AT5G01220;AT5G09570
GO:0009739	response to gibberellin	Biological Process	10	86	0.71392	0.00112252	AT5G17300;AT3G58070;AT1G01520;AT1G22690;AT4G37610;AT1G69530;AT3G16350;AT1G66400;AT1G70000;AT1G06180
GO:0071475	cellular hyperosmotic salinity response	Biological Process	2	2	0.842949	0.00132539	AT1G05680;AT1G05675
GO:0043496	regulation of protein homodimerization activity	Biological Process	2	2	0.842949	0.00132539	AT5G23730;AT5G52250
GO:0046506	sulfolipid biosynthetic process	Biological Process	2	2	0.842949	0.00132539	AT5G01220;AT4G33030
GO:0006865	amino acid transport	Biological Process	10	92	1	0.00188232	AT4G12470;AT4G12480;AT3G55150;AT1G10585;AT4G12500;AT4G12490;AT4G26200;AT1G51790;AT5G48430;AT5G40590
GO:0009816	defense response to bacterium, incompatible interaction	Biological Process	8	63	1	0.00196365	AT3G20600;AT4G16960;AT5G27420;AT2G40000;AT4G23810;AT3G56710;AT4G14400;AT5G26920
GO:0048653	anther development	Biological Process	8	64	1	0.0021741	AT3G62960;AT4G24972;AT1G64500;AT1G06830;AT4G15680;AT4G15700;AT4G15670;AT4G15690
GO:0006857	oligopeptide transport	Biological Process	12	126	1	0.00218057	AT1G51820;AT4G08620;AT4G24120;AT1G05700;AT1G51790;AT3G45700;AT3G46270;AT2G39200;AT5G48430;AT1G22570;AT5G40590;AT4G08850
GO:0009407	toxin catabolic process	Biological Process	19	256	1	0.00271749	AT3G04000;AT4G01870;AT2G06200;AT1G69920;AT1G05680;AT3G62150;AT1G55290;AT1G02930;AT2G39200;AT1G16370;AT1G02920;AT1G53680;AT1G45110;AT4G02520;AT1G49860;AT1G05675;AT4G38540;AT3G13960;AT3G05630
GO:0045892	negative regulation of transcription, DNA-templated	Biological Process	14	165	1	0.00289208	AT3G21150;AT5G20150;AT2G46790;AT1G17710;AT2G45130;AT3G17790;AT1G27730;AT5G19650;AT5G03545;AT3G56400;AT1G13260;AT3G05630;AT2G11810;AT5G09570
GO:0010106	cellular response to iron ion starvation	Biological Process	13	148	1	0.00298452	AT5G47450;AT4G02270;AT3G55150;AT1G09090;AT4G25090;AT5G03570;AT5G60660;AT2G28960;AT3G45700;AT4G19680;AT3G01260;AT1G34510;AT2G29330
GO:0009684	indoleacetic acid biosynthetic process	Biological Process	12	132	1	0.00321217	AT2G18690;AT4G08780;AT5G49770;AT4G33050;AT4G08770;AT1G08930;AT1G31690;AT3G26830;AT3G14310;AT4G15393;AT3G28930;AT5G19240
GO:0010583	response to cyclopentenone	Biological Process	14	167	1	0.00322737	AT1G16370;AT1G53680;AT1G45110;AT3G04000;AT4G01870;AT4G27280;AT1G05680;AT1G49860;AT1G05675;AT5G54490;AT3G62150;AT4G38540;AT1G55290;AT2G39200
GO:0045926	negative regulation of growth	Biological Process	3	9	1	0.00342957	AT4G08770;AT4G08780;AT3G46090
GO:0010421	hydrogen peroxide-mediated programmed cell death	Biological Process	2	3	1	0.0038799	AT1G55290;AT1G16420
GO:0071497	cellular response to freezing	Biological Process	2	3	1	0.0038799	AT1G44830;AT1G77640
GO:0080040	positive regulation of cellular response to phosphate starvation	Biological Process	2	3	1	0.0038799	AT5G20150;AT2G45130
GO:0000289	nuclear-transcribed mRNA poly(A) tail shortening	Biological Process	2	3	1	0.0038799	AT5G22250;AT3G44260
GO:0030643	cellular phosphate ion homeostasis	Biological Process	2	3	1	0.0038799	AT3G17790;AT3G02040
GO:0006944	membrane fusion	Biological Process	22	331	1	0.00503976	AT1G51660;AT3G52400;AT2G35930;AT1G48640;AT4G20830;AT2G38470;AT1G28380;AT3G01290;AT1G09070;AT1G18330;AT2G40140;AT3G55980;AT1G80840;AT4G34150;AT4G33920;AT4G33050;AT3G56400;AT1G61290;AT3G02840;AT1G07000;AT2G41100;AT5G26920
GO:0010039	response to iron ion	Biological Process	4	20	1	0.00530755	AT2G40300;AT5G01600;AT4G24120;AT3G56090
GO:0009814	defense response, incompatible interaction	Biological Process	5	32	1	0.00562629	AT3G46530;AT3G44260;AT5G64890;AT5G22250;AT3G49530
GO:0051865	protein autoubiquitination	Biological Process	3	11	1	0.00637951	AT3G52450;AT3G46620;AT2G35930
GO:0070301	cellular response to hydrogen peroxide	Biological Process	2	4	1	0.00757249	AT1G05680;AT1G05675
GO:0009695	jasmonic acid biosynthetic process	Biological Process	13	167	1	0.00820324	AT3G61190;AT3G57450;AT4G23590;AT5G20230;AT1G27730;AT1G32920;AT1G72520;AT3G23250;AT1G76650;AT1G28480;AT1G17380;AT1G32640;AT3G09940
GO:0010337	regulation of salicylic acid metabolic process	Biological Process	3	12	1	0.00827813	AT2G41010;AT1G28380;AT3G56880
GO:0019684	photosynthesis, light reaction	Biological Process	8	81	1	0.00923826	AT4G12470;AT4G12480;AT4G27440;AT4G12500;AT4G12490;AT5G26920;AT3G56400;AT3G28930
GO:0009741	response to brassinosteroid	Biological Process	8	81	1	0.00923826	AT2G35290;AT5G57560;AT1G44830;AT1G77640;AT5G43890;AT1G02810;AT5G11070;AT1G13260
GO:0006569	tryptophan catabolic process	Biological Process	9	99	1	0.0100595	AT2G18690;AT1G08930;AT5G49770;AT1G31690;AT4G33050;AT4G15393;AT3G14310;AT3G28930;AT5G19240
GO:0010197	polar nucleus fusion	Biological Process	4	24	1	0.0103767	AT4G33050;AT2G01730;AT3G62210;AT3G10000
GO:0071281	cellular response to iron ion	Biological Process	5	38	1	0.0117321	AT3G25190;AT1G21140;AT1G12010;AT4G11280;AT1G76800
GO:0051238	sequestering of metal ion	Biological Process	2	5	1	0.0123171	AT2G04050;AT2G04040
GO:1900056	negative regulation of leaf senescence	Biological Process	2	5	1	0.0123171	AT3G56400;AT2G45680
GO:0042343	indole glucosinolate metabolic process	Biological Process	2	5	1	0.0123171	AT1G21120;AT1G21100
GO:0051555	flavonol biosynthetic process	Biological Process	3	14	1	0.0129746	AT3G62610;AT2G36800;AT5G17050
GO:0001666	response to hypoxia	Biological Process	8	90	1	0.0167942	AT2G16060;AT4G19920;AT1G49860;AT1G78510;AT1G72330;AT2G34390;AT3G28580;AT3G56400
GO:0071732	cellular response to nitric oxide	Biological Process	4	28	1	0.0178354	AT3G25190;AT1G21140;AT1G12010;AT1G76800
GO:0009961	response to 1-aminocyclopropane-1-carboxylic acid	Biological Process	2	6	1	0.0180325	AT1G61340;AT1G66400
GO:0080024	indolebutyric acid metabolic process	Biological Process	2	6	1	0.0180325	AT1G05680;AT1G05675
GO:0045454	cell redox homeostasis	Biological Process	10	129	1	0.0195804	AT4G15660;AT3G62960;AT1G06830;AT4G15680;AT4G15700;AT4G15670;AT1G08570;AT1G28480;AT1G64500;AT4G15690
GO:0045893	positive regulation of transcription, DNA-templated	Biological Process	28	514	1	0.0226557	AT5G57180;AT1G13740;AT1G44830;AT1G77640;AT4G25470;AT1G27740;AT2G30040;AT4G26370;AT1G32640;AT5G47230;AT3G51080;AT4G23590;AT4G17490;AT5G49520;AT5G52020;AT3G05800;AT5G56860;AT4G01540;AT4G27440;AT2G47460;AT5G11260;AT1G21600;AT3G62610;AT4G25490;AT5G47220;AT5G51100;AT4G23810;AT5G61600
GO:0010016	shoot system morphogenesis	Biological Process	2	7	1	0.0246417	AT1G05680;AT1G05675
GO:0043090	amino acid import	Biological Process	8	98	1	0.0265716	AT2G39210;AT1G28380;AT3G62150;AT3G52400;AT1G09070;AT2G39518;AT1G48640;AT3G46270
GO:0006995	cellular response to nitrogen starvation	Biological Process	5	47	1	0.0274938	AT3G05630;AT4G23180;AT4G02410;AT3G56710;AT4G08850
GO:0010017	red or far-red light signaling pathway	Biological Process	3	20	1	0.0345867	AT5G11260;AT3G21150;AT2G46790
GO:0006879	cellular iron ion homeostasis	Biological Process	3	20	1	0.0345867	AT2G40300;AT5G01600;AT3G56090
GO:0009963	positive regulation of flavonoid biosynthetic process	Biological Process	10	142	1	0.035015	AT3G52400;AT2G18210;AT1G13260;AT1G74450;AT4G36500;AT1G07000;AT1G32640;AT1G18740;AT3G48100;AT3G57530
GO:0015828	tyrosine transport	Biological Process	1	1	1	0.036435	AT2G33260
GO:0009801	cinnamic acid ester metabolic process	Biological Process	1	1	1	0.036435	AT3G21560
GO:1901562	response to paraquat	Biological Process	1	1	1	0.036435	AT4G27940
GO:0051973	positive regulation of telomerase activity	Biological Process	1	1	1	0.036435	AT5G63160
GO:1900030	regulation of pectin biosynthetic process	Biological Process	1	1	1	0.036435	AT1G44830
GO:0006083	acetate metabolic process	Biological Process	1	1	1	0.036435	AT3G16910
GO:0060627	regulation of vesicle-mediated transport	Biological Process	1	1	1	0.036435	AT3G05630
GO:0015727	lactate transport	Biological Process	1	1	1	0.036435	AT2G34390
GO:0015690	aluminum cation transport	Biological Process	1	1	1	0.036435	AT5G20230
GO:0051336	regulation of hydrolase activity	Biological Process	1	1	1	0.036435	AT5G54490
GO:0080162	intracellular auxin transport	Biological Process	1	1	1	0.036435	AT5G16530
GO:0080164	regulation of nitric oxide metabolic process	Biological Process	1	1	1	0.036435	AT1G66400
GO:0045168	cell-cell signaling involved in cell fate commitment	Biological Process	1	1	1	0.036435	AT4G18510
GO:0042891	antibiotic transport	Biological Process	1	1	1	0.036435	AT3G55110
GO:0042780	tRNA 3'-end processing	Biological Process	1	1	1	0.036435	AT2G04530
GO:1901695	tyramine biosynthetic process	Biological Process	1	1	1	0.036435	AT4G28680
GO:0006862	nucleotide transport	Biological Process	4	35	1	0.0374025	AT1G28380;AT1G09070;AT3G52400;AT1G48640
GO:0015802	basic amino acid transport	Biological Process	4	35	1	0.0374025	AT1G28380;AT1G09070;AT3G52400;AT1G48640
GO:0010193	response to ozone	Biological Process	5	51	1	0.0374505	AT1G72520;AT3G02840;AT5G42380;AT4G23810;AT5G24110
GO:0006032	chitin catabolic process	Biological Process	3	21	1	0.0392895	AT4G19820;AT2G43620;AT3G54420
GO:0010117	photoprotection	Biological Process	2	9	1	0.040256	AT1G27730;AT3G51870
GO:0009864	induced systemic resistance, jasmonic acid mediated signaling pathway	Biological Process	2	9	1	0.040256	AT5G47220;AT3G56400
GO:0015696	ammonium transport	Biological Process	4	36	1	0.0409091	AT1G28380;AT1G09070;AT3G52400;AT1G48640
GO:0071369	cellular response to ethylene stimulus	Biological Process	3	22	1	0.0442985	AT3G25190;AT1G21140;AT1G76800
GO:0006952	defense response	Biological Process	15	253	1	0.0444726	AT1G31540;AT1G09090;AT5G15130;AT5G41750;AT5G38350;AT1G58807;AT1G65870;AT5G64905;AT5G41740;AT5G45070;AT4G14370;AT5G11250;AT1G63350;AT5G45080;AT4G11210
GO:0043269	regulation of ion transport	Biological Process	4	37	1	0.0445956	AT1G28380;AT1G09070;AT3G52400;AT1G48640
GO:0009620	response to fungus	Biological Process	8	109	1	0.0456308	AT1G72520;AT3G61190;AT3G57450;AT1G76650;AT1G17380;AT1G27730;AT1G32640;AT1G32920
GO:0015979	photosynthesis	Biological Process	7	91	1	0.0481979	AT1G37150;AT5G01600;AT3G56090;AT1G78510;AT2G40300;AT1G27730;AT5G63420
GO:0009451	RNA modification	Biological Process	3	23	1	0.0496085	AT1G61470;AT3G44260;AT5G22250
GO:0006855	drug transmembrane transport	Biological Process	6	73	1	0.0497987	AT4G15233;AT2G04040;AT5G52050;AT2G04050;AT3G23550;AT4G21903
